# Supplementary material for: Impact of mass drug administration with ivermectin, diethylcarbamazine, and albendazole for lymphatic filariasis on hookworm and Strongyloides stercoralis infections in Papua New Guinea
Source: PLoS Negl Trop Dis. 2025 Mar 10;19(3):e0012851. doi: 10.1371/journal.pntd.0012851 (PMC11893124; doi:10.1371/journal.pntd.0012851)
Supplement: S1 Data — (XLSX) [file pntd.0012851.s005.xlsx]

## Sheet: KK and PCR results_12 months
Age	Gender	Village	Wt (Kg)	Ht (cm)	Arm	K1	K2	Average	epg	qPCR Cq HK	DNA copies HK	qPCR Cq SS	DNA copies SS	NIE ELISA SS	MDA baseline	Baseline stool
55	2	16	64	163	2	0	0	0	0	0	0	0	0		Y	No
52	1	16	59	152	2	0	0	0	0	0	0	0	0		Y	No
6	2	16	23	112	2	2	0	1	24	0	0	0	0		N	No
44	2	16	56	168	2	0	0	0	0	0	0	0	0		Y	No
50	2	16	71	160	2	1	1	1	24	27.6371	1540.64	0	0		?	No
32	2	16	53	149	2	0	0	0	0	25.8104	5578.64	0	0		N	No
33	1	15	52	149	2	1	1	1	24	24.5213	13831.4	0	0		N	No
10	1	15	26	131	2	0	0	0	0	0	0	0	0		N	No
9	2	15	25	121	2	0	0	0	0	0	0	0	0		N	No
8	2	15	21	113	2	0	0	0	0	0	0	0	0		N	No
6	1	15	19	107	2	0	0	0	0	0	0	0	0		N	No
40	1	15	54	153	2	5	9	7	168	20.3887	254162	0	0		N	No
63	1	15	41	148	2	5	2	3.5	84	34.4309	12.8637	0	0		N	No
67	1	15	54	165	2	46	27	36.5	876	20.6083	217738	0	0		N	No
33	1	15	46	152	2					0	0	38.1952	10.5154	0.4786	N	No
8	2	15	20	128	2	13	6	9.5	228	20.0043	333194	0	0		N	No
12	1	15	29	130	2	1	0	0.5	12	21.7984	94159.8	0	0		Y	No
10	1	15	29	122	2	0	0	0	0	27.1944	2104.43	0	0		Y	No
9	2	15	24	121	2	0	0	0	0	0	0	0	0		N	No
14	2	15	34	140	2	0	0	0	0	0	0	0	0		N	No
32	1	15	45	152	2	0	0	0	0	0	0	0	0		N	No
6	2	15	19	117	2	0	0	0	0	0	0	38.7682	7.20361		N	No
24	2	15	67	161	2	101	110	105.5	2532	17.2524	2.31497e+06	0	0		N	No
21	2	15	60	170	2	24	33	28.5	684	21.1259	151216	0	0		?	No
43	2	15	70	169	2	0	0	0	0	27.2806	1980.46	0	0		Y	No
7	2	15	24	119	2	0	0	0	0	21.5731	110351	0	0		N	No
16	1	15	51	151	2	0	1	0.5	12	22.3125	65550.6	0	0		Y	No
15	1	15	35	143	2	0	0	0	0	25.9401	5091.37	0	0		Y	No
13	2	15	30	132	2	0	1	0.5	12	21.2452	139025	0	0		Y	No
15	2	15	51	154	2	3	4	3.5	84	22.5293	56268	0	0		Y	No
41	1	15	74	163	2	2	3	2.5	60	21.3787	126551	0	0	0.0762	Y	No
26	2	15	49	163	2	0	0	0	0	28.6551	752.132	0	0		N	No
56	2	15	51	155	2	0	0	0	0	0	0	0	0		N	No
15	1	15	43	152	2	0	2	1	24	22.0833	77037.5	0	0		N	No
8	1	15	30	139	2	2	5	3.5	84	22.9815	40919.6	0	0		N	No
16	1	15	44	156	2	2	0	1	24	27.2988	1955.23	0	0		N	No
32	2	15	61	161	2	0	3	1.5	36	19.4556	490400	0	0		Y	No
67	2	15	55	163	2	0	0	0	0	29.7386	350.595	0	0		N	No
20	1	15	46	149	2	0	3	1.5	36	19.3622	523774	0	0		N	No
18	1	15	75	162	2	0	0	0	0	22.4866	57986.5	0	0		Y	No
34	2	15	65	169	2	0	0	0	0	25.0164	9759.57	0	0	0.6739	Y	No
26	1	15	55	159	2	40	16	28	672	19.0012	675407	0	0	0.0807	Y	No
21	2	15	52	156	2	9	5	7	168	21.5837	109533	0	0		Y	No
7	1	15	21	118	2	0	0	0	0	25.8405	5461.38	0	0		N	No
14	1	15	44	147	2	8	14	11	264	20.3848	254862	0	0		N	No
12	1	15	27	131	2	1	3	2	48	18.154	1.22671e+06	0	0		N	No
18	1	15	53	157	2	3	0	1.5	36	15.1651	1.00714e+07	0	0		N	No
10	2	15	25	131	2	0	0	0	0	0	0	0	0		N	No
6	1	15	17	114	2	21	48	34.5	828	18.5579	922979	0	0		?	No
48	2	15	56	159	2	33	0	16.5	396	17.0408	2.68716e+06	0	0		N	No
56	2	15	73	169	2	2	0	1	24	18.6563	861145	0	0		N	No
41	2	15	60	162	2	0	0	0	0	33.048	34.0731	0	0	0.084	Y	No
22	2	15	63	160	2	0	0	0	0	24.9629	10134.2	0	0		N	No
16	2	15	51	159	2	15	15	15	360	20.5393	228579	36.1544	40.4506	1.7367	N	No
27	2	15	70	170	2	5	4	4.5	108	23.515	28100.9	0	0		?	No
11	1	15	30	135	2	0	0	0	0	0	0	0	0		N	No
10	1	15	27	121	2	0	0	0	0	0	0	0	0		Y	No
50	2	15	60	153	2	9	2	5.5	132	22.0365	79619.9	0	0		N	No
55	2	15	53	154	2	0	0	0	0	19.1693	599973	0	0		?	No
58	1	15	52	157	2	1	3	2	48	19.7569	396630	0	0		N	No
49	2	15	65	158	2	0	0	0	0	29.6752	366.617	0	0		?	No
66	2	17	44	151	2	2	0	1	24	0	0	0	0		?	No
23	1	17	41	152	2	0	8	4	96	0	0	0	0		?	No
29	1	17	48	147	2	5	3	4	96	0	0	0	0		N	No
9	2	17	27	138	2	0	2	1	24	0	0	0	0		N	No
19	2	17	52	156	2	71	26	48.5	1164	19.6164	437906	0	0		N	No
24	2	17	55	154	2	18	18	18	432	17.4911	1.95673e+06	0	0		N	No
13	2	17	34	141	2	10	9	9.5	228	21.4211	122828	0	0		N	No
17	2	17	60	162	2	0	0	0	0	0	0	0	0		Y	No
22	2	17	55	152	2	0	1	0.5	12	0	0	0	0		?	No
32	1	17	64	156	2	0	2	1	24	0	0	0	0		?	No
17	2	17	61	159	2	0	0	0	0	24.3356	15765.3	0	0		Y	No
42	1	17	43	144	2	8	4	6	144	22.5069	57163	0	0		N	No
58	2	17	53	148	2	1	0	0.5	12	29.4905	417.549	0	0	0.2944	Y	No
18	2	17	57	161	2	0	1	0.5	12	20.7945	190975	0	0		Y	No
18	2	17	54	155	2	14	9	11.5	276	26.5975	3204.24	0	0		N	No
19	1	17	53	155	2	2	0	1	24	22.2719	67451.9	0	0		N	No
30	2	17	50	147	2	0	0	0	0	18.8301	761922	0	0		?	No
9	2	17	20	113	2	113	145	129	3096	36.7436	1.47967	0	0		N	No
17	2	17	55	155	2	0	0	0	0	0	0	0	0		?	No
19	2	17	55	156	2	8	6	7	168	23.1705	25759.6	0	0		Y	No
48	2	17	60	163	2	3	2	2.5	60	22.4061	44642.4	38.3993	1.99892		Y	No
15	2	17	44	153	2	6	5	5.5	132	22.7246	35501.6	0	0		N	No
63	2	17	65	160	2	0	1	0.5	12	36.1882	2.20655	0	0	0.1037	Y	No
32	2	17	66	165	2	0	0	0	0	34.7173	6.35725	0	0		Y	No
16	2	17	40	140	2	0	0	0	0	24.9015	7414.65	0	0		Y	No
12	2	17	34	134	2	5	0	2.5	60	18.9262	545777	0	0		N	No
14	1	17	49	149	2					0	0	0	0		N	No
13	2	17	28	130	2	4	10	7	168	39.7092	0.175234	0	0		Y	No
48	1	17	53	154	2	0	0	0	0	0	0	0	0		?	No
11	1	17	31	134	2	0	0	0	0	0	0	0	0		Y	No
9	1	17	24	123	2	0	0	0	0	0	0	0	0		?	No
28	1	17	55	153	2					0	0	0	0		?	No
29	2	17	62	165	2	2	5	3.5	84					0.0585	Y	No
16	2	17	48	154	2	24	13	18.5	444	20.4812	178313	0	0		?	No
61	1	17	49	159	2	14	10	12	288	36.3743	1.93007	0	0		Y	No
14	1	17	45	149	2	5	6	5.5	132	22.8665	32055.6	37.5502	3.82621		Y	No
35	1	17	45	145	2	2	0	1	24	27.3434	1279.87	0	0		?	No
16	1	17	45	150	2	15	25	20	480	22.2887	48577.9	0	0		Y	No
9	1	17	20	115	2	3	2	2.5	60	0	0	0	0		N	No
16	1	17	54	153	2	0	0	0	0						N	No
11	1	17	36	140	2	3	1	2	48	23.9089	15143.4	0	0		Y	No
12	1	17	24	129	2	2	5	3.5	84	0	0	0	0		N	No
14	1	17	31	139	2	21	18	19.5	468	21.4394	89495.7	0	0		N	No
15	2	17	46	153	2	2	0	1	24	33.8024	12.2778	0	0		N	No
13	2	17	37	137	2	3	1	2	48	32.1292	40.9154	0	0		N	No
14	1	17	37	143	2	1	3	2	48	0	0	0	0		N	No
16	1	17	46	145	2	0	0	0	0	21.3388	96210.9	0	0		N	No
47	1	17	66	156	2	0	0	0	0	28.2284	677.072	0	0		N	No
13	1	17	45	146	2	6	2	4	96	0	0	0	0		Y	No
20	1	17	60	147	2	0	0	0	0	33.2239	18.6151	38.9327	1.32953		Y	No
11	1	17	26	127	2	7	5	6	144	0	0	0	0		N	No
15	1	17	32	143	2	2	2	2	48	32.0614	42.9604	0	0		Y	No
16	2	17	41	145	2	13	7	10	240	31.6373	58.2896	0	0		Y	No
12	2	17	35	138	2	0	0	0	0	29.8579	209.661	0	0		Y	No
12	2	17	35	136	2	0	1	0.5	12	32.2757	36.8235	0	0		?	No
9	2	17	23	125	2	12	9	10.5	252	0	0	37.423	4.21691		Y	No
11	2	17	31	129	2	6	2	4	96	0	0	38.1101	2.49362		N	No
11	2	17	27	127	2	0	1	0.5	12	0	0	0	0		N	No
9	1	17	25	121	2	0	0	0	0	33.3449	17.0632	0	0		Y	No
11	2	17	26	127	2	5	3	4	96	21.8802	65173	0	0		N	No
16	2	17	52	143	2	5	8	6.5	156	21.0231	120746	0	0		N	No
11	1	17	29	129	2	15	14	14.5	348	24.3167	11293.5	39.7719	0.699892		N	No
8	1	17	20	113	2	0	0	0	0	0	0	0	0		N	No
13	2	17	36	139	2	9	13	11	264	24.7063	8532.65	0	0		N	No
7	2	17	24	119	2	17	8	12.5	300	37.9392	0.626074	38.0056	2.70111		?	No
48	2	17	70	162	2	2	0	1	24	37.1281	1.12212	0	0		N	No
50	1	17	51	151	2	0	0	0	0	27.5003	1143.27	0	0		Y	No
32	1	17	51	145	2	2	0	1	24	26.0208	3314.38	0	0	0.0705	Y	No
7	2	17	24	117	2	0	1	0.5	12	0	0	37.6544	3.53309		N	No
57	2	17	61	162	2	0	0	0	0	0	0	37.6767	3.47348	0.0769	Y	No
49	2	17	62	169	2	10	8	9	216	25.0462	6681.92	0	0		Y	No
58	2	17	59	155	2	0	0	0	0	0	0	0	0		N	No
58	2	17	49	156	2	0	0	0	0	0	0	0	0		Y	No
14	2	17	35	137	2					21.9752	60868.1	0	0		N	No
20	1	17	53	154	2	1	0	0.5	12	34.1151	9.80446	0	0		N	No
54	1	17	80	154	2	0	0	0	0	0	0	0	0		Y	No
38	1	17	55	154	2	0	0	0	0	36.2614	2.09337	0	0		Y	No
41	2	17	65	163	2	0	0	0	0	37.1254	1.12434	0	0		Y	No
7	1	17	17	105	2	0	0	0	0	0	0	37.5604	3.79623		N	No
12	1	17	29	129	2	0	0	0	0	19.884	274002	0	0		Y	No
10	1	17	27	127	2	8	5	6.5	156	19.6417	326189	0	0		Y	No
8	2	17	23	116	2	0	0	0	0	23.3938	21936	0	0		?	No
63	2	17	53	153	2	4	7	5.5	132	0	0	0	0		?	No
18	1	17	50	149	2	4	3	3.5	84	35.8429	2.82872	0	0		Y	No
17	1	17	53	154	2	5	0	2.5	60	0	0	0	0		Y	No
41	2	17	68	166	2	0	0	0	0	26.6815	2060.46	0	0		Y	No
14	2	17	50	154	2	0	0	0	0	19.2146	443521	0	0		?	No
32	2	24	58	159	2	0	0	0	0	0	0	0	0		Y	No
21	2	24	64	157	2	2	7	4.5	108	24.3318	11170.9	0	0		N	No
54	1	24	53	158	2	5	2	3.5	84	23.1471	26196.2	0	0		N	No
69	2	24	45	153	2	3	0	1.5	36	24.3443	8952.86	0	0		Y	No
39	2	24	55	157	2	17	20	18.5	444	22.248	50020.1	39.2178	1.06911		N	No
36	2	24	50	158	2	2	0	1	24	23.3159	23200.2	0	0		Y	No
32	1	24	39	145	2	2	3	2.5	60	18.969	529221	0	0		N	No
6	2	24	22	126	2	44	43	43.5	1044	26.2403	2830.05	38.9952	1.26751		Y	No
10	2	24	23	120	2	0	0	0	0	35.8323	2.4151	0	0		N	No
59	2	24	51	160	2	0	0	0	0	0	0	0	0		Y	No
23	2	24	60	165	2	1	1	1	24	20.3365	197878	0	0		N	No
15	1	24	39	148	2					30.9775	77.8367	0	0		N	No
31	1	24	49	155	2	0	0	0	0	26.7396	1613.6	0	0		Y	No
9	1	24	24	129	2	0	0	0	0	33.8271	12.0617	38.0431	2.62467		N	No
45	1	24	48	155	2	0	0	0	0	24.8057	6435.67	0	0		Y	No
30	1	24	45	151	2	0	0	0	0	0	0	0	0		Y	No
6	2	24	16	113	2	2	0	1	24	34.2383	7.55389	0	0		N	No
10	1	24	28	136	2	3	1	2	48	30.8272	104.398	0	0		N	No
15	1	24	36	146	2	0	0	0	0	23.7562	13634.9	0	0		?	No
17	2	24	44	154	2	89	74	81.5	1956	17.1642	1.52266e+06	0	0		N	No
13	2	24	29	133	2	0	0	0	0	0	0	0	0		N	No
51	1	24	45	154	2	5	3	4	96	20.9678	100219	0	0		?	No
53	2	24	56	157	2	14	9	11.5	276	21.7267	58233.9	0	0		N	No
10	1	24	26	136	2	0	0	0	0	0	0	0	0		Y	No
27	2	24	45	147	2	4	3	3.5	84	20.7644	115914	0	0		N	No
71	2	24	56	159	2	0	0	0	0	0	0	0	0		Y	No
59	2	24	59	159	2	2	0	1	24	32.2988	30.2481	0	0		Y	No
42	1	24	44	148	2	5	11	8	192	20.9025	105005	0	0		?	No
9	1	24	21	122	2	7	1	4	96	22.1406	43310.3	0	0		N	No
11	1	24	26	133	2	0	0	0	0	0	0	0	0		Y	No
50	1	24	45	156	2	0	0	0	0	0	0	0	0		Y	No
9	2	24	24	120	2	0	5	2.5	60	18.6323	532746	0	0		N	No
8	2	24	18	113	2	7	3	5	120	0	0	0	0		N	No
42	2	24	72	168	2	2	2	2	48	22.4228	35392.2	0	0		Y	No
63	1	24	74	151	2	0	0	0	0	27.8982	704.448	0	0		?	No
51	2	24	50	154	2	2	5	3.5	84	15.2635	5.93057e+06	0	0		Y	No
43	2	24	62	155	2	21	18	19.5	468	18.8989	440224	0	0		Y	No
26	2	24	55	158	2	0	0	0	0	21.3886	74166.2	37.0953	6.15865		Y	No
58	2	24	60	165	2	4	2	3	72	24.0205	11285.9	0	0		N	No
12	2	24	30	132	2	0	0	0	0	26.2115	2354.24	0	0		Y	No
19	1	24	42	139	2	0	0	0	0	24.9171	5943.02	0	0		Y	No
33	2	24	70	163	2	8	11	9.5	228	19.3177	326264	0	0		Y	No
14	2	24	35	146	2	0	0	0	0	24.9704	5720.48	0	0		N	No
12	1	24	35	140	2	6	11	8.5	204	29.937	163.851	0	0		Y	No
10	2	24	30	132	2	0	0	0	0	26.1566	2448.59	0	0		N	No
8	2	24	25	128	2	22	19	20.5	492	21.5232	67360.1	39.5306	1.03495		N	No
9	2	24	29	129	2	8	9	8.5	204	0	0	0	0		N	No
53	1	24	66	152	2	4	0	2	48	23.3997	17595.5	0	0		Y	No
10	1	24	23	123	2	0	0	0	0	0	0	0	0		N	No
12	1	24	28	126	2	10	14	12	288	22.3383	37598.5	0	0		?	No
64	2	24	52	159	2	7	1	4	96	23.7293	13900.4	0	0		?	No
56	2	24	43	154	2	3	0	1.5	36	20.2202	171078	32.2082	220.716		Y	No
12	2	24	32	134	2	2	0	1	24	17.2433	1.43887e+06	0	0		N	No
6	2	24	20	115	2	27	33	30	720	20.2806	163846	0	0		N	No
26	1	24	47	158	2	67	83	75	1800	16.9118	1.82395e+06	0	0		N	No
9	2	24	25	121	2	3	8	5.5	132	18.1254	765561	0	0		N	No
13	2	24	34	140	2	9	9	9	216	21.1959	85127	31.431	389.978		N	No
36	1	24	46	152	2	6	4	5	120						N	No
37	1	24	69	155	2	0	0	0	0	0	0	0	0		N	No
11	2	24	34	133	2	4	11	7.5	180	20.8818	106572	0	0		N	No
40	2	24	64	169	2	5	4	4.5	108	22.1862	41920	0	0		Y	No
8	1	24	24	121	2	0	0	0	0	24.1213	10500.8	0	0		N	No
58	2	24	64	152	2	6	4	5	120	20.1215	183598	0	0		N	No
59	1	14	45	152	3	20	15	17.5	420	19.0268	401740	0	0	0.399	Y	No
13	1	14	30	138	3	0	0	0	0	22.0429	46445.5	0	0		Y	No
56	1	14	44	150	3	2	0	1	24	24.0735	10866.4	0	0		Y	No
65	1	14	42	152	3	0	0	0	0	0	0	0	0	0.1641	Y	No
32	2	14	79	169	3	1	0	0.5	12	16.5623	2.34211e+06	0	0		N	No
39	2	14	68	153	3	0	0	0	0	22.0694	45573	39.462	1.08821		Y	No
15	2	24	40	149	2	0	0	0	0	24.2072	9875.19	30.5142	763.186		Y	No
13	2	14	35	140	3	5	1	3	72	18.6278	534470	0	0		Y	No
13	1	24	39	142	2	0	0	0	0	0	0	0	0		Y	No
10	2	24	29	131	2	0	0	0	0	34.5384	6.09437	0	0		Y	No
60	1	24	58	152	2	0	0	0	0	32.065	35.7553	0	0		Y	No
69	2	24	57	159	2	0	0	0	0	0	0	0	0		N	No
32	2	24	55	154	2	5	1	3	72	21.1401	88597.8	0	0		?	No
72	2	14	47	147	3	0	0	0	0	22.9565	24160.2	0	0	0.0557	Y	No
16	1	14	57	153	3	0	0	0	0	28.3735	501.412	0	0		Y	No
49	2	14	84	167	3	0	0	0	0	28.2906	1039.25	0	0		Y	No
23	2	14	65	162	3	0	0	0	0	29.5011	444.784	0	0		Y	No
5	2	14	16	110	3	0	0	0	0	0	0	0	0		N	No
23	2	14	64	171	3	0	0	0	0	27.2246	2194.36	0	0	0.0577	Y	No
11	1	14	31	148	3	0	0	0	0	0	0	0	0		Y	No
26	1	14	54	154	3	0	0	0	0	0	0	0	0		Y	No
19	1	14	52	146	3	0	0	0	0	34.6389	5.67172	0	0		Y	No
20	1	14	67	154	3	6	2	4	96	30.4329	231.441	0	0	0.0549	Y	No
18	1	14	60	150	3	0	0	0	0	20.0882	188025	0	0		N	No
50	1	14	63	157	3	0	0	0	0	30.1068	145.11	0	0		Y	No
56	2	14	75	159	3	0	0	0	0	21.2173	83833.9	0	0	0.0538	Y	No
28	2	14	64	172	3	0	0	0	0	29.2649	265.011	0	0		Y	No
23	1	14	42	150	3	0	0	0	0	0	0	0	0		Y	No
58	1	14	45	142	3	0	0	0	0	0	0	0	0		Y	No
64	2	14	70	160	3	1	0	0.5	12	22.1529	42928.7	0	0		N	No
46	1	14	48	142	3	0	0	0	0	32.9703	18.7109	0	0	0.0554	Y	No
8	2	14	25	121	3	0	0	0	0	0	0	0	0		N	No
24	1	14	61	160	3	0	0	0	0	17.3631	1.32071e+06	0	0		N	No
14	1	14	54	153	3	4	1	2.5	60	18.0656	1.34906e+06	0	0		Y	No
29	1	14	55	163	3	1	0	0.5	12	0	0	0	0		Y	No
57	2	14	57	162	3	1	0	0.5	12	35.3655	7.28724	0	0	0.064	Y	No
10	2	14	30	128	3	0	0	0	0	21.9501	88569.2	0	0		Y	No
7	2	14	26	126	3	0	0	0	0	20.4602	251732	0	0		N	No
31	2	14	72	166	3	0	0	0	0	22.4426	62706.8	0	0	0.0783	Y	No
50	2	14	65	159	3	0	0	0	0	37.028	2.27179	34.121	65.2041	0.0614	Y	No
55	1	14	60	150	3	0	0	0	0	22.7593	50222.9	0	0		?	No
15	1	14	47	153	3	0	0	0	0	37.5361	1.59095	37.6125	3.74208		Y	No
60	1	14	59	149	3	0	0	0	0	31.5054	109.118	0	0	0.0642	Y	No
11	2	14	27	133	3	0	0	0	0	0	0	0	0		Y	No
26	2	14	75	175	3	0	0	0	0	20.2314	295520	0	0		Y	No
8	1	14	24	121	3	0	0	0	0	23.7133	25728.8	0	0		Y	No
8	2	14	22	118	3	0	0	0	0	21.1328	157089	0	0		Y	No
21	1	14	65	150	3	0	0	0	0	0	0	0	0		N	No
18	1	14	60	163	3	0	0	0	0	32.1466	69.6096	0	0		Y	No
26	2	14	70	167	3	0	0	0	0	22.0493	82619.2	0	0		Y	No
15	1	14	55	157	3	21	28	24.5	588	18.3091	1.13731e+06	0	0		N	No
15	2	14	57	159	3	3	1	2	48	36.5326	3.21524	0	0		Y	No
10	2	14	29	130	3	0	0	0	0	0	0	0	0		Y	No
55	2	14	61	159	3	6	10	8	192	21.8063	97964	40.0981	0.489263		N	No
68	2	14	60	164	3	0	0	0	0	0	0	0	0		N	No
58	1	14	45	154	3	0	0	0	0	0	0	0	0	0.0782	Y	No
52	2	14	58	161	3	0	0	0	0	18.8925	755537	0	0		?	No
15	1	14	56	162	3	0	0	0	0	30.5164	218.286	39.7114	0.671439		N	No
17	1	14	64	161	3	0	0	0	0	0	0	0	0	0.0857	Y	No
19	1	14	63	156	3	0	0	0	0	0	0	0	0		Y	No
13	2	14	32	136	3	32	45	38.5	924	19.456	508953	0	0		N	No
8	1	14	24	122	3	0	0	0	0	21.4872	122523	0	0		Y	No
14	2	14	45	146	3	25	20	22.5	540	18.9663	717426	0	0		N	No
13	1	14	34	140	3	0	0	0	0	28.1244	1167.68	0	0		N	No
9	1	14	24	127	3	0	0	0	0	37.6698	1.44861	0	0		N	No
14	2	14	41	152	3	0	0	0	0	26.0001	5177.83	0	0		N	No
46	2	14	71	175	3	0	0	0	0	23.5492	28865.6	0	0		Y	No
14	1	14	46	147	3	26	21	23.5	564	17.8867	1.52929e+06	37.8082	3.18825		N	No
13	1	14	43	147	3	0	0	0	0	23.0447	41114	0	0		N	No
11	1	14	30	130	3	0	0	0	0	0	0	0	0		N	No
39	1	14	79	160	3	0	0	0	0	14.7008	1.42739e+07	0	0		Y	No
11	1	14	35	145	3	74	96	85	2040	18.9719	714637	29.6478	2537.46		N	No
7	2	14	20	116	3	0	0	0	0	19.2254	598278	0	0		N	No
56	1	14	59	162	3	0	0	0	0	36.3144	3.7467	0	0	0.0511	Y	No
12	1	14	33	142	3	0	0	0	0	20.6515	220127	0	0		N	No
17	2	14	53	159	3	0	0	0	0	18.7435	838712	0	0		N	No
8	1	14	25	118	3	0	0	0	0	0	0	38.2731	2.17921		Y	No
10	1	14	34	141	3	0	0	0	0	20.0254	341431	0	0		N	No
40	2	14	84	179	3	0	0	0	0	0	0	0	0		Y	No
7	2	14	20	116	3	0	0	0	0	17.0972	2.66013e+06	0	0		N	No
17	2	14	50	159	3	0	0	0	0	20.0596	333361	0	0		N	No
19	2	14	59	162	3	0	0	0	0	21.2825	141434	0	0		N	No
46	1	14	52	156	3	0	3	1.5	36	0	0	37.2531	5.02229		N	No
13	1	14	35	135	3	0	0	0	0	18.2412	1.19282e+06	0	0		N	No
47	2	14	67	165	3	0	0	0	0	17.5393	1.95106e+06	0	0	0.0618	Y	No
48	2	14	71	165	3	0	0	0	0	30.9619	159.732	0	0		Y	No
15	1	14	54	158	3	0	0	0	0	28.4538	926.902	0	0		Y	No
46	1	14	56	160	3	0	0	0	0	31.0298	152.3	0	0	0.0541	Y	No
8	2	14	26	127	3	0	0	0	0	28.4041	959.762	0	0		Y	No
38	1	14	54	152	3	0	0	0	0	0	0	0	0	0.0738	Y	No
46	2	14	67	173	3	0	0	0	0	29.2112	545.056	0	0		Y	No
22	1	14	56	159	3	0	0	0	0	0	0	0	0		Y	No
10	1	14	27	129	3	0	0	0	0	26.4254	3842.66	0	0		Y	No
18	2	14	60	162	3	0	0	0	0	19.8598	383473	0	0	0.1861	Y	No
10	1	14	28	128	3	11	15	13	312	21.6772	107245	0	0		Y	No
10	2	14	26	123	3	0	0	0	0	0	0	0	0		N	No
17	1	14	50	152	3	0	0	0	0	25.2452	9006.37	0	0		N	No
30	2	14	69	160	3	0	0	0	0	19.8763	379070	0	0		N	No
21	2	14	55	162	3	3	1	2	48	17.3554	2.2196e+06	0	0		Y	No
15	1	14	49	154	3	0	0	0	0	0	0	0	0		Y	No
24	2	14	62	161	3	1	0	0.5	12	0	0	0	0		Y	No
14	1	14	46	152	3	0	2	1	24	22.2517	71690.5	0	0		Y	No
10	1	14	33	142	3	0	0	0	0	0	0	0	0		?	No
42	1	14	61	161	3	0	0	0	0	35.5942	11.2576	0	0		N	No
13	1	14	43	152	3	0	0	0	0	19.3129	562688	0	0		Y	No
14	2	14	43	157	3	0	0	0	0	0	0	0	0		Y	No
24	1	14	53	159	3	0	0	0	0	16.8969	3.06118e+06	0	0		N	No
54	1	14	36	146	3	0	0	0	0	23.8778	21783.1	0	0	0.0591	Y	No
25	2	14	51	157	3	1	0	0.5	12	38.7372	1.4783	0	0		Y	No
10	2	14	30	148	3	0	0	0	0	20.3355	214694	0	0		Y	No
26	2	14	54	164	3	0	0	0	0	18.5609	953296	36.6274	8.3815		Y	No
59	2	14	49	160	3	0	0	0	0	0	0	38.8148	6.32724		Y	No
25	1	14	52	159	3	0	0	0	0	24.837	11703	0	0	0.0609	Y	No
23	2	14	44	151	3	586	499	542.5	13020	16.2861	4.69729e+06	37.4753	4.18685	0.0677	Y	No
11	2	14	23	119	3	8	4	6	144	16.1229	3.26235e+06	0	0		N	No
6	1	14	18	112	3	0	0	0	0	0	0	0	0		N	No
66	1	14	49	149	3	0	0	0	0	32.2459	97.8849	0	0	0.4565	Y	No
9	2	14	20	118	3	0	0	0	0	20.124	246116	0	0		Y	No
14	2	14	46	142	3	0	0	0	0	25.4782	7747.83	0	0		N	No
5	1	14	16	107	3	0	0	0	0	32.4811	84.0845	0	0		N	No
8	2	14	33	131	3	0	0	0	0	16.8561	2.0317e+06	0	0		Y	No
30	1	14	49	149	3	2	0	1	24	23.8972	21511.7	0	0		Y	No
32	2	14	58	161	3	0	0	0	0	0	0	0	0	0.0531	Y	No
34	2	14	56	158	3	0	0	0	0	20.5848	182755	0	0	0.0498	Y	No
33	2	14	62	164	3	0	0	0	0	0	0	0	0		Y	No
50	2	14	66	158	3	0	0	0	0	18.7581	594697	0	0		N	No
32	1	14	52	146	3	2	5	3.5	84	19.5784	350110	0	0	0.0592	Y	No
25	1	14	58	165	3	0	0	0	0	0	0	0	0		Y	No
8	1	14	23	123	3	25	20	22.5	540	18.942	528101	0	0		N	No
37	2	14	51	162	3	0	0	0	0	20.2309	229694	0	0		N	No
35	2	14	62	161	3					21.2581	118305	0	0	0.0794	Y	No
9	2	14	22	127	3	0	0	0	0	0	0	0	0		N	No
45	1	14	67	148	3	0	0	0	0	0	0	0	0		N	No
45	2	14	60	153	3	88	69	78.5	1884	16.4689	2.60903e+06	0	0	0.0644	Y	No
6	2	14	20	107	3	0	0	0	0	37.1384	4.15202	0	0		N	No
48	1	14	46	154	3	0	0	0	0	31.9446	118.913	0	0		Y	No
25	1	14	61	148	3	0	0	0	0	29.4037	613.753	0	0		Y	No
9	1	14	33	147	3	4	2	3	72	19.4282	385764	0	0		N	No
37	1	14	54	151	3	0	0	0	0	0	0	0	0		Y	No
27	2	14	68	170	3	2	7	4.5	108	20.2846	221869	0	0		Y	No
40	2	14	54	156	3	0	0	0	0	24.0895	18999.3	0	0		N	No
48	2	14	54	155	3	0	0	0	0	19.1605	458587	0	0		?	No
40	2	14	54	169	3	0	0	0	0	22.2537	62191.2	0	0	0.0746	Y	No
24	1	14	34	144	3	0	0	0	0	29.0245	784.105	0	0		N	No
41	2	14	55	153	3	4	8	6	144	19.7909	305197	0	0		Y	No
56	1	14	52	153	3	0	0	0	0	0	0	0	0		Y	No
6	2	14	20	109	3	0	0	0	0	22.5912	50008.3	0	0		N	No
13	1	14	34	147	3	0	0	0	0	19.7281	317841	0	0		Y	No
51	1	14	50	163	3	4	1	2.5	60	21.9962	73443.7	0	0		Y	No
13	2	14	38	142	3	0	0	0	0	0	0	0	0		N	No
8	2	14	23	119	3	0	0	0	0	0	0	0	0		N	No
42	2	14	60	162	3	0	0	0	0	28.8168	896.666	0	0		Y	No
7	1	14	22	113	3	0	0	0	0	0	0	0	0		N	No
30	1	14	64	153	3	0	0	0	0	26.0582	5326.87	0	0	0.0794	Y	No
17	1	14	55	149	3	3	1	2	48	20.552	186668	0	0		N	No
6	1	14	21	112	3	4	1	2.5	60	21.4823	102353	0	0		N	No
13	2	14	32	136	3	0	0	0	0	24.7299	12563.3	0	0		Y	No
20	2	14	70	173	3	0	0	0	0	22.824	43026.5	0	0	0.06	Y	No
54	1	14	59	154	3	0	0	0	0	20.4273	202332	0	0		N	No
35	2	14	60	163	3	0	0	0	0	24.1225	18599	0	0		N	No
28	1	14	56	157	3	1	0	0.5	12	24.7673	12262.9	0	0		N	No
18	1	14	52	150	3	0	0	0	0	0	0	0	0		N	No
15	1	14	51	154	3	1	3	2	48	23.6199	25732.7	0	0		N	No
34	2	14	60	160	3	4	0	2	48	20.617	178997	0	0		N	No
25	2	14	55	149	3	0	0	0	0	0	0	0	0		N	No
37	1	14	60	150	3	4	1	2.5	60	19.2222	440674	0	0		N	No
50	2	19	63	159	2	0	0	0	0	28.9087	845.03	0	0		Y	No
38	2	19	58	161	2	5	6	5.5	132	21.1159	129690	0	0		N	No
26	1	19	45	146	2	2	12	7	168	19.6181	341238	0	0		Y	No
6	1	19	20	113	2	0	0	0	0	0	0	0	0		N	No
27	1	19	59	158	2	10	7	8.5	204	21.1062	130505	0	0		N	No
8	2	19	20	112	2	11	18	14.5	348	18.2672	816619	0	0		N	No
13	2	19	41	147	2	0	0	0	0	32.3618	90.8229	0	0		N	No
12	1	19	29	138	2	4	3	3.5	84	22.86	42037.4	0	0		Y	No
12	1	19	29	142	2	0	0	0	0	25.0716	10075.3	29.6084	3745.2		N	No
7	2	19	20	117	2	0	0	0	0	0	0	0	0		N	No
10	2	19	22	122	2	0	0	0	0	22.8186	43178	0	0		N	No
13	1	19	37	139	2	0	0	0	0	32.714	72.3447	0	0		?	No
13	1	19	38	144	2	29	21	25	600	20.8047	158559	0	0		N	No
5	1	19	20	99	2	13	3	8	192	23.1754	34290.4	0	0		N	No
5	1	19	20	110	2	0	0	0	0	21.1739	124922	0	0		N	No
29	1	19	44	144	2	0	0	0	0	28.9533	821.002	0	0		N	No
54	2	19	55	155	2	5	4	4.5	108	24.5417	31982.7	0	0		N	No
34	1	19	53	146	2	56	61	58.5	1404	18.0424	1.84676e+06	29.9081	3564.02		N	No
63	2	19	50	161	2	1	2	1.5	36	19.8246	607248	0	0		Y	No
59	2	19	53	151	2	0	0	0	0	32.5031	222.409	0	0		Y	No
38	1	12	50	153	3	0	0	0	0	0	0	0	0		Y	No
18	1	12	46	148	3	2	1	1.5	36	22.104	146422	0	0		Y	No
28	2	12	66	168	3	0	0	0	0	0	0	0	0		N	No
6	1	12	21	112	3	0	0	0	0	0	0	0	0		N	No
10	2	12	22	117	3	3	1	2	48	23.8308	49841.8	0	0		N	No
24	1	12	45	151	3	0	0	0	0	20.2872	454984	0	0		Y	No
7	2	12	18	113	3	0	0	0	0	20.7398	343027	29.7122	4064.37		N	No
12	2	12	22	121	3	0	0	0	0	0	0	0	0		N	No
28	1	12	40	151	3	0	0	0	0	0	0	0	0		N	No
7	1	12	18	110	3	0	0	0	0	0	0	0	0		N	No
66	2	12	58	182	3	0	0	0	0	0	0	0	0		Y	No
6	2	12	17	108	3	0	0	0	0	26.1809	11498.3	0	0		N	No
7	1	12	20	114	3	0	0	0	0	0	0	0	0		N	No
18	2	12	56	157	3	0	0	0	0	29.6966	1281.68	0	0		Y	No
51	2	18	79	178	3	0	0	0	0	19.8407	601173	0	0		N	No
24	2	18	74	160	3	0	0	0	0	17.005	3.52827e+06	0	0		?	No
14	2	18	35	141	3	0	0	0	0	17.0415	3.4488e+06	0	0		N	No
23	1	18	50	150	3	0	0	0	0	30.8011	643.331	0	0		N	No
36	1	18	70	153	3	0	0	0	0	0	0	0	0		N	No
12	1	18	27	132	3	0	0	0	0	23.1948	74124	0	0		N	No
13	2	18	28	130	3	0	0	0	0	19.6341	683928	0	0		N	No
12	1	18	26	131	3	0	0	0	0	27.9993	3696.64	0	0		N	No
17	2	18	57	163	3	0	0	0	0	19.6747	666830	0	0		?	No
12	1	18	34	144	3	0	0	0	0	20.5835	378168	0	0		?	No
24	2	18	62	161	3	0	0	0	0	18.1292	1.7493e+06	0	0		N	No
39	1	18	67	153	3	0	0	0	0	28.267	3127.86	0	0		N	No
77	1	18	40	136	3	0	0	0	0	0	0	0	0		Y	No
16	2	18	55	158	3	6	6	6	144	27.1919	6118.33	0	0		N	No
12	2	18	32	132	3	0	0	0	0	19.1952	899395	0	0		N	No
18	2	18	60	161	3	0	0	0	0	15.0053	1.22897e+07	0	0		N	No
22	1	18	55	160	3	1	0	0.5	12	23.6541	55651.3	0	0		N	No
27	2	18	59	167	3	3	1	2	48						N	No
18	2	18	49	153	3	0	1	0.5	12	0	0	0	0		N	No
55	1	18	63	152	3	0	0	0	0	0	0	0	0		N	No
50	1	18	62	146	3	2	3	2.5	60	22.1001	146772	0	0		N	No
18	1	18	50	152	3	2	3	2.5	60	20.439	413863	39.7686	4.79313		?	No
33	2	18	65	170	3	28	13	20.5	492	16.7122	4.2357e+06	0	0		N	No
19	1	18	56	157	3	0	0	0	0	21.064	280191	0	0		Y	No
65	1	18	42	149	3	0	0	0	0	30.5151	769.059	0	0		N	No
38	1	18	51	150	3	0	0	0	0	0	0	0	0		Y	No
41	1	18	46	151	3	0	0	0	0	27.1747	6184.35	0	0		Y	No
15	2	18	58	160	3	0	0	0	0	16.5053	4.81934e+06	0	0		N	No
68	1	18	35	138	3	0	0	0	0	0	0	0	0		?	No
34	1	10	54	154	3	25	20	22.5	540	20.0176	538360	0	0		N	No
17	2	18	50	159	3	37	33	35	840	18.1875	1.68686e+06	0	0		?	No
20	1	10	52	149	3	2	0	1	24	0	0	0	0		N	No
58	2	10	75	171	3	47	67	57	1368	17.2024	3.11937e+06	0	0		Y	No
52	1	10	64	162	3	0	0	0	0	33.2159	142.55	0	0		N	No
18	1	10	54	152	3	0	0	0	0	21.2724	246028	0	0		N	No
35	1	10	50	157	3	18	28	23	552	21.0191	288155	37.9119	16.6453	0.11	Y	Yes
15	1	18	43	144	3	16	37	26.5	636	18.5807	1.31977e+06	0	0		N	No
9	2	10	24	122	3	0	0	0	0	0	0	37.555	21.1452	0.0699	Y	yes
36	2	18	60	154	3	72	45	58.5	1404	15.1349	1.13346e+07	0	0		N	No
12	2	10	29	130	3	0	0	0	0	30.0766	1011.13	0	0	0.0695	Y	yes
11	1	10	32	143	3	2	1	1.5	36	19.4282	777692	0	0		N	No
25	2	18	50	151	3	8	4	6	144	18.4874	1.39897e+06	0	0		N	No
42	2	18	58	158	3					20.4208	418599	0	0		N	No
34	1	10	56	157	3	0	0	0	0	0	0	0	0		Y	No
17	2	10	55	155	3	0	0	0	0	25.7126	15401.7	0	0		Y	No
40	1	10	55	160	3	0	0	0	0	23.8658	48763.1	0	0		N	No
9	2	10	20	117	3	0	0	0	0	37.8173	5.31329	0	0		N	No
47	2	10	54	160	3	0	0	0	0	31.8374	250.197	0	0		Y	yes
15	2	10	45	146	3	6	10	8	192	18.391	1.48565e+06	37.4946	22.0197		N	No
6	1	10	21	101	3	2	0	1	24	26.4243	9878.18	0	0		N	No
39	2	10	57	166	3	0	0	0	0	30.1328	750.138	0	0		Y	No
7	1	10	20	119	3	0	0	0	0	18.1341	1.74396e+06	0	0		N	No
16	1	10	45	145	3	1	0	0.5	12	21.5164	211272	0	0		N	No
50	1	10	71	159	3	6	3	4.5	108	20.3139	447468	0	0		Y	No
37	1	10	41	142	3	1	0	0.5	12	23.7792	51470.7	0	0		N	No
63	1	10	38	143	3	0	0	0	0	0	0	0	0		N	No
12	1	10	31	138	3	0	0	0	0	30.5311	761.425	0	0		N	No
7	1	10	21	117	3	0	0	0	0	0	0	0	0		N	No
40	2	10	56	167	3	0	0	0	0	18.9388	1.05548e+06	39.4258	6.03184		?	No
12	2	10	30	133	3	1	0	0.5	12	22.5914	108018	0	0	0.0972	Y	yes
9	1	10	25	126	3	0	0	0	0	29.1792	1770.15	0	0		N	No
7	1	10	20	116	3	1	0	0.5	12	23.0966	78807.4	0	0		N	No
31	2	10	57	160	3	0	0	0	0	16.9167	3.72809e+06	0	0		N	No
13	2	10	40	146	3	0	0	0	0	20.0779	518460	0	0	0.0661	Y	yes
53	2	10	50	160	3	3	1	2	48	19.9089	543672	0	0	0.0643	Y	yes
11	2	10	24	125	3	0	0	0	0	24.9528	21100.3	0	0		Y	No
32	2	10	64	168	3	17	10	13.5	324	19.9537	528193	0	0		N	No
48	2	10	50	162	3	6	8	7	168	20.4025	395576	0	0		N	No
17	1	10	62	148	3	4	2	3	72	20.4276	389234	0	0		N	No
42	1	10	64	160	3	0	0	0	0	30.0257	803.715	0	0		Y	No
6	1	10	20	117	3	2	3	2.5	60	22.2398	121129	0	0		Y	yes
7	1	10	19	112	3	0	0	0	0	0	0	0	0		N	No
11	1	10	35	142	3	0	0	0	0	28.9412	1616.21	0	0		N	No
48	2	6	64	163	3	0	0	0	0	19.8485	598271	0	0		Y	No
60	2	6	58	163	3	9	7	8	192	20.4668	379526	0	0		N	No
51	1	6	50	150	3	0	0	0	0	0	0	0	0		Y	No
8	2	6	19	117	3	0	0	0	0	31.0974	402.99	0	0		N	No
24	2	6	72	163	3	8	4	6	144	21.6026	182601	0	0		N	No
57	2	5	75	172	2	0	0	0	0	0	0	0	0		N	No
45	2	5	45	144	2	1	3	2	48	22.9218	78065.4	0	0		?	No
29	2	5	49	160	2	2	1	1.5	36	24.1902	34484.3	0	0		N	No
8	2	5	21	120	2	1	2	1.5	36	25.5741	14140.6	0	0	0.0532	Y	yes
10	1	5	34	137	2	0	0	0	0	20.3137	418889	0	0		N	No
36	1	5	62	158	2	0	0	0	0	24.3026	32076	0	0		?	No
42	1	5	47	156	2	0	0	0	0	0	0	0	0		N	No
39	1	5	52	151	2	4	1	2.5	60	19.0193	964275	0	0		N	No
36	2	5	62	171	2	4	3	3.5	84	22.1305	129968	0	0		N	No
30	2	6	75	169	3	5	1	3	72	21.348	215153	0	0		N	No
20	2	5	65	165	2	0	0	0	0	19.5846	669951	0	0		N	No
35	2	6	60	164	3	6	3	4.5	108	19.899	547147	0	0		?	No
19	2	6	60	170	3	18	11	14.5	348	18.4899	1.35614e+06	0	0		N	No
14	2	1	33	133	3	12	6	9	216	21.7192	169389	0	0		N	No
34	1	1	44	149	3	0	0	0	0	0	0	0	0	0.0672	Y	yes
24	1	1	50	148	3	1	0	0.5	12	22.5683	98028.1	0	0		N	No
18	2	1	43	156	3	24	18	21	504	17.6076	2.394e+06	0	0		N	No
10	2	1	33	138	3	32	19	25.5	612	21.1515	244175	0	0		Y	No
8	1	1	22	120	3	0	0	0	0	36.6706	11.1216	0	0		N	No
17	2	1	46	150	3	3	2	2.5	60	21.0447	261563	0	0		Y	No
17	1	1	63	155	3	13	16	14.5	348	20.174	458322	33.3775	276.073		N	No
15	2	1	57	164	3	0	0	0	0	24.5203	27879.2	0	0		Y	No
36	2	1	59	164	3	4	6	5	120	21.1038	251796	0	0		Y	No
57	2	2	48	161	3	7	10	8.5	204	21.4517	201242	0	0		Y	No
56	2	2	53	164	3	2	3	2.5	60	23.1625	66852.7	0	0		Y	No
18	2	2	50	159	3	0	0	0	0	0	0	0	0		N	No
45	1	2	49	160	3	4	1	2.5	60	18.799	1.11127e+06	0	0		N	No
46	2	2	62	167	3	0	0	0	0	20.1065	478700	0	0		Y	No
59	2	2	55	156	3	0	0	0	0	0	0	0	0		N	No
54	2	2	68	168	3	0	0	0	0	0	0	0	0		N	No
49	2	3	55	153	2	0	0	0	0	0	0	0	0		Y	yes
55	1	2	52	151	3	0	0	0	0	0	0	0	0		N	No
50	2	2	59	163	3	1	4	2.5	60	26.0095	10682.3	0	0		Y	No
43	2	2	65	164	3	4	0	2	48	17.6298	2.36007e+06	0	0		Y	No
15	2	2	27	128	3	0	0	0	0	25.3956	15863.1	0	0		N	No
11	2	2	27	130	3	1	2	1.5	36						N	No
16	2	2	53	164	3					19.8725	556571	0	0		N	No
25	2	4	56	160	3	98	103	100.5	2412	17.305	2.90929e+06	0	0		N	No
34	2	4	34	159	3	139	131	135	3240	16.2287	5.8194e+06	0	0		N	No
5	2	4	25	123	3	284	446	365	8760	18.2037	1.63068e+06	0	0		N	No
9	2	8	25	125	3	6	3	4.5	108	18.5771	1.28207e+06	0	0		Y	No
12	2	8	36	138	3	0	0	0	0	23.1197	68720.3	0	0		Y	No
35	1	8	54	157	3	0	0	0	0	26.331	8683.79	0	0		Y	No
18	1	8	65	148	3	3	5	4	96	22.0025	141132	0	0		Y	No
64	2	8	60	164	3	9	12	10.5	252	20.8571	295163	0	0		Y	No
28	1	8	49	150	3	0	0	0	0	19.1133	907611	0	0		Y	No
23	1	8	56	158	3	0	0	0	0	37.4796	6.60437	0	0		Y	No
37	2	23	53	155	3	0	0	0	0	20.2112	447466	0	0	0.0919	Y	yes
67	2	23	65	159	3	0	0	0	0	21.746	166488	0	0		Y	No
13	2	23	28	130	3	0	0	0	0	21.6378	178507	0	0		Y	No
59	2	23	56	164	3	0	0	0	0	0	0	0	0		N	No
38	1	8	52	157	3					18.3525	1.48161e+06	0	0		Y	No
50	1	23	45	159	3	23	30	26.5	636	19.1431	890391	0	0		N	No
13	1	23	38	139	3	4	2	3	72	23.3266	60146.3	0	0		Y	No
9	1	23	22	114	3	1	0	0.5	12	22.4401	106468	0	0		N	No
19	2	23	53	154	3					29.7253	975.31	0	0	0.1387	Y	No
26	2	23	55	159	3	10	14	12	288	19.5705	676061	0	0	0.0822	Y	yes
12	2	23	20	132	3	11	7	9	216	20.713	323885	0	0	0.0512	Y	yes
18	2	23	50	160	3	61	39	50	1200	20.2033	377547	0	0	0.071	Y	yes
38	1	23	39	144	3	2	0	1	24	20.5654	356176	0	0		N	No
42	1	23	40	152	3	0	0	0	0	25.3438	16402.1	0	0		N	No
13	2	23	30	139	3	22	18	20	480	19.5531	683695	0	0		N	No
25	2	23	58	163	3	0	0	0	0	31.7994	256.388	0	0	0.0505	Y	yes
19	2	23	47	155	3	1	0	0.5	12	22.9341	67508.2	0	0		N	No
19	2	23	45	157	3	0	0	0	0	0	0	0	0		Y	No
17	2	23	50	158	3	0	0	0	0	28.822	1488.81	0	0	0.0562	Y	yes
11	1	23	25	128	3	14	17	15.5	372	22.6201	82737	0	0		N	No
9	1	23	21	121	3	2	1	1.5	36	22.9472	66939.1	0	0		N	No
22	1	23	53	154	3	0	0	0	0	34.7798	31.3771	0	0		N	No
28	2	23	60	159	3	0	2	1	24	21.6455	155560	0	0		N	No
16	2	23	49	158	3	8	5	6.5	156	16.2597	5.0956e+06	0	0		N	No
8	2	23	21	111	3					19.689	552539	0	0		N	No
18	2	23	49	150	3	0	0	0	0	21.8161	139289	0	0		Y	No
18	2	23	44	153	3	0	0	0	0	25.7394	10967.7	0	0		N	No
17	1	23	51	151	3	0	0	0	0	19.2718	724008	0	0		N	No
58	2	11	53	160	2	0	0	0	0	31.0275	356.707	0	0	0.0564	Y	yes
45	1	11	50	150	2	2	0	1	24	20.9549	243338	0	0	0.0734	Y	yes
33	2	11	50	150	2	0	0	0	0	37.5651	5.16405	0	0		Y	No
17	1	11	53	155	2	2	1	1.5	36	19.2305	743655	0	0	0.0711	Y	yes
12	2	11	30	133	2	0	0	0	0	20.0307	442827	0	0	0.0595	Y	yes
62	1	11	41	151	2	5	2	3.5	84	20.4654	334135	0	0	0.058	Y	yes
15	1	11	50	148	2	0	0	0	0	19.6511	566274	0	0		Y	No
16	2	11	58	153	2	0	0	0	0	22.3911	95969.4	0	0		N	No
9	1	11	23	122	2	0	0	0	0	27.7583	2965.56	0	0		N	No
10	2	11	30	128	2	0	0	0	0	29.6919	847.412	0	0	0.0606	Y	yes
40	2	11	60	160	2	1	0	0.5	12	0	0	0	0	0.1271	Y	yes
33	2	11	66	170	2	0	4	2	48	19.0693	825499	0	0	0.0712	Y	yes
8	2	11	25	120	2	1	4	2.5	60	21.3167	192491	0	0	0.0617	Y	yes
31	2	11	55	160	2	0	0	0	0						Y	No
33	2	11	58	166	2	0	0	0	0	20.7626	275620	0	0	0.077	Y	yes
58	2	11	60	159	2	3	1	2	48	21.7988	140860	0	0	0.112	Y	yes
47	1	11	45	150	2	0	0	0	0	23.7886	38811.4	0	0	0.0511	Y	yes
15	2	11	45	146	2	0	0	0	0	24.6878	21675.5	0	0	0.0514	Y	yes
10	1	11	24	119	2	5	1	3	72	19.1036	807360	0	0		N	No
14	1	11	41	145	2	0	0	0	0	0	0	0	0		N	No
30	2	11	68	170	2	0	0	0	0	0	0	0	0	0.0514	Y	yes
42	2	22	63	161	3	8	4	6	144	24.5173	24206.1	0	0		N	No
14	2	22	39	146	3	3	1	2	48	20.5236	321785	0	0		N	No
42	2	22	63	169	3	104	112	108	2592	19.1826	767080	0	0		N	No
60	1	22	46	153	3	0	0	0	0	0	0	0	0		Y	No
55	2	22	68	167	3	0	0	0	0	0	0	0	0		Y	No
34	2	22	50	158	3	63	56	59.5	1428	18.558	1.14966e+06	0	0		N	No
50	1	22	47	143	3	0	0	0	0	34.0232	51.225	0	0		N	No
15	2	22	48	154	3	13	10	11.5	276	19.3677	680417	0	0		N	No
32	2	22	65	166	3	18	10	14	336	17.978	1.67394e+06	0	0		N	No
25	2	22	50	157	3	0	0	0	0	22.3424	99043.9	0	0		Y	No
13	2	22	35	140	3	0	0	0	0	20.205	395538	0	0		N	No
45	1	22	55	152	3	0	0	0	0	0	0	0	0		N	No
27	2	22	53	161	3	0	0	0	0	19.444	647564	0	0		N	No
43	1	20	55	150	3	0	0	0	0	0	0	0	0	0.0514	Y	yes
14	1	20	31	138	3	0	0	0	0	0	0	0	0	0.0559	Y	yes
10	1	20	23	121	3					0	0	0	0	0.0601	Y	No
11	1	20	30	137	3	0	0	0	0	0	0	0	0	0.0493	Y	yes
65	1	20	46	132	3	0	0	0	0	34.0048	51.8401	0	0	0.0716	Y	yes
10	2	20	25	122	3	0	0	0	0	0	0	0	0	0.0533	Y	yes
20	1	20	58	160	3	0	0	0	0	30.989	365.713	0	0		Y	No
15	1	20	50	151	3	0	0	0	0	25.6606	11541.7	0	0		Y	No
15	2	20	44	150	3	1	0	0.5	12	24.4128	25903.1	0	0	0.0511	Y	yes
13	2	20	39	148	3	115	63	89	2136	15.9402	6.26726e+06	0	0		N	No
14	1	20	45	149	3	0	0	0	0	30.7054	439.486	0	0		N	No
10	1	20	22	122	3	7	7	7	168	23.1335	59327.1	0	0		N	No
26	1	20	54	158	3	0	0	0	0	35.7401	16.844	0	0		?	No
12	2	20	26	123	3	1	2	1.5	36	0	0	0	0		N	No
17	1	20	45	144	3	9	4	6.5	156	22.5274	87861.4	0	0		N	No
34	1	20	48	143	3	0	0	0	0	0	0	0	0		N	No
10	2	20	29	130	3	2	4	3	72	26.4003	7147.49	0	0		N	No
8	1	20	22	118	3	0	0	0	0	0	0	0	0		N	No
43	1	21	72	162	2	4	0	2	48	0	0	0	0		N	No
6	2	21	20	112	2	0	0	0	0	22.2677	103955	0	0		N	No
20	1	21	51	151	2	43	38	40.5	972	20.2124	393643	0	0		N	No
31	1	21	52	175	2	4	7	5.5	132	18.734	1.02577e+06	0	0		N	No
5	2	21	15	110	2	0	0	0	0	23.5313	27891.6	0	0		N	No
16	2	21	63	160	2	0	0	0	0	22.6502	81142.5	0	0		N	No
14	1	21	47	153	2	17	21	19	456	27.2141	4218.88	0	0		N	No
45	2	21	50	162	2	0	0	0	0	18.9394	897972	0	0	0.0485	Y	yes
7	1	21	15	110	2	0	0	0	0	26.0104	9201.73	0	0		N	No
11	1	21	26	131	2	8	13	10.5	252	0	0	0	0	0.0539	Y	yes
10	2	21	24	127	2	0	0	0	0	19.2574	730812	0	0		Y	No
36	2	21	62	168	2	0	0	0	0	31.4497	146.722	0	0		Y	No
26	2	21	54	157	2	8	11	9.5	228	21.1115	219862	0	0		Y	No
53	1	21	51	153	2	0	0	0	0	27.9097	2688.46	0	0		Y	No
56	2	21	50	168	2	11	7	9	216	0	0	0	0		N	No
48	1	21	75	160	2	0	0	0	0	28.3198	2061.24	0	0	0.059	Y	yes
43	2	21	49	166	2	44	47	45.5	1092	34.6702	33.687	0	0		Y	No
48	1	21	59	150	2	17	14	15.5	372	19.6013	377179	0	0	0.0881	Y	yes
25	1	21	45	153	2	0	0	0	0	23.1414	36114	0	0		N	No
24	1	21	60	153	2	0	0	0	0	22.5165	54643.7	0	0		N	No
12	2	9	30	151	2	3	0	1.5	36	21.1614	134133	0	0		N	No
7	2	9	21	119	2	2	0	1	24	20.6378	189768	0	0		N	No
9	2	9	28	128	2	20	29	24.5	588	20.2975	237784	0	0		N	No
39	1	9	58	152	2	13	7	10	240	15.5541	5.51245e+06	0	0		N	No
6	1	9	20	110	2	0	0	0	0	28.0393	1406.16	0	0		N	No
7	2	9	18	112	2	0	0	0	0	0	0	0	0		N	No
8	1	9	24	127	2	1	5	3	72	0	0	0	0		N	No
41	1	9	40	150	2	0	0	0	0	0	0	0	0		N	No
22	1	7	67	154	2	7	3	5	120	24.532	14370.5	0	0		Y	No
17	1	7	50	153	2	84	89	86.5	2076	19.2535	474954	0	0		N	No
8	2	7	23	118	2	0	0	0	0	0	0	0	0		N	No
47	1	7	42	150	2	1	0	0.5	12	24.0229	20136.6	0	0		Y	No
9	2	7	28	130	2	2	0	1	24	29.0952	698.457	0	0		N	No
31	2	7	48	150	2	3	2	2.5	60	21.6498	97044.2	0	0		Y	No
11	2	7	31	128	2	0	0	0	0	26.5006	3898.41	0	0		N	No
10	1	7	27	136	2	7	5	6	144	21.1601	134253	0	0		N	No
23	2	9	50	157	2	1	0	0.5	12	20.1039	270325	0	0	0.0486	Y	yes
40	2	9	64	160	2	0	0	0	0	0	0	0	0		Y	No
11	1	9	33	138	2	0	0	0	0	26.5656	3733.93	0	0		N	No
43	1	9	65	160	2	0	0	0	0	0	0	0	0		Y	No
13	1	9	36	134	2	1	0	0.5	12	21.4304	112230	0	0		Y	No
34	2	9	50	160	2	0	0	0	0	20.8011	170310	0	0		?	No
7	1	9	23	122	2	0	4	2	48	0	0	0	0		N	No
9	2	9	25	122	2	0	0	0	0	25.1445	9575.79	0	0		Y	No
45	1	9	45	144	2	0	0	0	0	0	0	0	0		Y	No
10	1	9	30	138	2	5	2	3.5	84	20.2523	245017	31.0716	1321.4		N	No

## Sheet: Data Dictionary
Arm
2	DEC+ALB (DA)
3	IVM+DEC+ALB (IDA)
Gender
1	Female
2	Male
