# Supplementary material for: Impact of mass drug administration with ivermectin, diethylcarbamazine, and albendazole for lymphatic filariasis on hookworm and Strongyloides stercoralis infections in Papua New Guinea
Source: PLoS Negl Trop Dis. 2025 Mar 10;19(3):e0012851. doi: 10.1371/journal.pntd.0012851 (PMC11893124; doi:10.1371/journal.pntd.0012851)
Supplement: S2 Data — (XLSX) [file pntd.0012851.s006.xlsx]

## Sheet: Sheet1
				FIRST COLLECTION (BASELINE)											SECOND COLLECTION (4-6 WKS POST RX)									THIRD COLLECTION (1 YEAR POST RX)
Gender	Age	Arm	Village	K1	K2	Ave	epg	Comment	Necator qPCR Cq	Necator DNA copies	Strongy qPCR Cq	Strongy DNA copies	NIE ELISA strongy OD	LF status	K1	K2	Ave	epg	Comment	Necator qPCR Cq	Necator DNA copies	Strongy qPCR Cq	Strongy DNA copies	K1	K2	Ave	epg	Comment	Necator qPCR Cq	Necator DNA copies	Strongy qPCR Cq	Strongy DNA copies	NIE ELISA strongy OD
M	45	3	Wangor	0	0	0	0		20.186	1.48584e+06	0	0	0.1209	POS										0	0	0	0		31.8374	250.197	0	0
M	42	3	Wangor	15	50	32.5	780		20.991	837659	0	0	0.0577	NEG	2	4	3	72		26.086	22222.1	0	0
M	10	3	Wangor	11	12	11.5	276		25.771	27818.6	0	0	0.0574	NEG	0	0	0	0		0	0	0	0
M	59	3	Wangor	43	60	51.5	1236		18.648	4.44531e+06	0	0	0.0525	NEG																			0.0588
F	5	3	Wangor	1	0	0.5	12		21.712	500959	0	0	0.0588	NEG	0	0	0	0		34.995	38.966	0	0	2	3	2.5	60		22.2398	121129	0	0
M	36	3	Wangor	5	1	3	72		18.83	3903931	0	0	0.0603	POS	9	10	9.5	228		23.8	106930	0	0
F	27	3	Wangor	6	4	5	120		17.808	8.08519e+06	0	0	0.0509	POS
M	10	3	Wangor	13	12	12.5	300		19.577	2292738	0	0	0.0717	NEG	0	0	0	0		34.617	51.008	0	0	0	0	0	0		30.0766	1011.13	0	0	0.0695
F	18	3	Wangor	3	1	2	48		25.479	34235.4	0	0	0.0543	NEG	0	0	0	0		37.81	5.818	0	0
M	40	3	Wangor	5	1	3	72		24.423	72648.5	0	0	0.2102	NEG	0	0	0	0		22.144	368394	0	0
F	30	3	Wangor	0	0	0	0		27.571	7712.68	0	0	0.0622	NEG
M	12	3	Wangor	6	3	4.5	108		19.805	1948701	0	0	0.0789	NEG										0	0	0	0		20.0779	518460	0	0	0.0661
M	12	3	Wangor	0	0	0	0		20.726	1.01118e+06	0	0	0.0701	NEG										1	0	0.5	12		22.5914	108018	0	0	0.0972
F	17	3	Wangor	13	23	18	432		22.235	345193	0	0	0.0691	POS	0	0	0	0		0	0	0	0										0.0749
M	28	3	Wangor	21	11	16	384		20.776	976078	30.818	2088.91	0.0806	POS
M	42	3	Wangor	3	2	2.5	60		20.039	1650078	0	0	0.0567	POS	18	25	21.5	516		22.786	233138	0	0
F	13	3	Wangor	0	2	1	24		20.643	1.07313e+06	0	0	0.0717	NEG	5	8	6.5	156		22.549	275974	0	0
M	26	3	Wangor	0	0	0	0		21.611	538540	0	0	0.0619	POS
F	26	3	Wangor	4	0	2	48	Larvae in Kato Katz	17.981	7.14821e+06	24.313	307383	2.7156	NEG
M	9	3	Wangor	1	0	0.5	12		20.602	1.1047e+06	0	0	0.0597	NEG	3	2	2.5	60		0	0	0	0										0.0611
M	52	3	Wangor	4	4	4	96		20.502	1.18664e+06	0	0	0.0583	NEG	0	0	0	0		0	0	0	0	3	1	2	48		19.9089	543672	0	0	0.0643
M	8	3	Wangor	4	33	18.5	444		16.77	16940222	0	0	0.0496	NEG	0	0	0	0		26.685	14506.4	0	0	0	0	0	0		0	0	0	0	0.0699
F	33	3	Wangor	0	3	1.5	36		20.661	1.0591e+06	0	0	0.1047	POS	0	0	0	0		0	0	0	0	18	28	23	552		21.0191	288155	0	0	0.11
M	66	3	Wangor	0	0	0	0		20.209	1.46202e+06	0	0	0.4904	POS																			0.4771
F	7	3	Lilau	18	4	11	264		22.546	276622	0	0	0.0621	NEG
M	9	3	Lilau	8		8	192		20.676	1.04842e+06	0	0	0.0523	NEG																			0.0586
F	33	3	Lilau	36	21	28.5	684		24.625	62911.2	0	0	0.078	NEG																			0.0989
M	50	3	Bonaputa	34	21	27.5	660		19.369	2.659e+06	0	0	0.0906	NEG																			0.0791
F	32	3	Lilau	10	5	7.5	180		19.156	3094125	0	0	0.066	NEG										0	0	0	0		0	0	0	0	0.0672
F	7	3	Lilau	14	6	10	240		22.483	289425	0	0	0.0531	NEG																			0.0569
F	11	3	Lilau	0	10	5	120		23.573	133056	0	0	0.1094	NEG																			0.1126
F	38	3	Lilau	0	5	2.5	60		21.217	712819	0	0	0.0776	NEG																			0.0589
M	21	3	Lilau	12		12	288		20.011	1.68361e+06	0	0	0.0824	POS
F	25	3	Lilau	37	98	67.5	1620		21.594	545058	0	0	0.0685	NEG
F	10	3	Lilau	2	1	1.5	36		22.579	270290	0	0	0.0669	NEG																			0.0628
F	12	3	Bonaputa	3	0	1.5	36		24.876	52603.2	0	0	0.0592	NEG	0	0	0	0		0	0	0	0
F	34	3	Bonaputa	70	24	47	1128		21.384	632942	0	0	0.0561	POS	0	0	0	0	Missing FTA card
M	68	3	Bonaputa	0	0	0	0		0	0	0	0	0.0549	NEG																			0.056
M	41	3	Lilau	0	5	2.5	60		19.452	2.50728e+06	0	0	0.0497	POS	0	0	0	0		0	0	0	0
M	29	3	Bonaputa	3	0	1.5	36		22.586	268886	0	0	0.0523	POS																			0.0537
M	38	3	Lilau	11	10	10.5	252		20.924	878690	0	0	0.0466	NEG																			0.0521
M	6	3	Lilau	7	8	7.5	180		20.333	1.33802e+06	0	0	0.0528	NEG	46	51	48.5	1164		24.309	78811.7	0	0										0.0606
M	10	3	Lilau	1	0	0.5	12		23.877	107169	0	0	0.0715	NEG	1	3	2	48		28.606	3691.88	0	0										0.0662
M	14	3	Lilau	12	9	10.5	252		25.115	44377.9	0	0	0.064	NEG	5	6	5.5	132		25.527	33087.8	0	0										0.0761
M	10	3	Lilau	6	1	3.5	84		20.913	885326	0	0	0.0621	NEG																			0.0672
F	39	3	Lilau	0	0	0	0		17.211	12372529	0	0	0.06	NEG																			0.0735
M	16	3	Lilau	1	7	4	96		21.29	676990	0	0	0.0584	NEG	1	0	0.5	12		25.462	34655.8	0	0										0.0636
M	37	3	Bonaputa	0	0	0	0		25.213	41377.1	0	0	0.0509	NEG
F	44	3	Bonaputa	7	4	5.5	132		23.324	158890	0	0	0.056	NEG
M	68	2	Yambayamba	0	0	0	0		29.432	2049.54	0	0	0.0653	NEG
M	55	2	Bimat	1	2	1.5	36		21.881	444159	0	0	0.067	NEG	0	0	0	0		20.743	999368	0	0
M	46	2	Bimat	0	0	0	0		22.44	298344	0	0	0.2353	NEG										3	1	2	48		21.7988	140860	0	0	0.112
M	26	2	Bimat	0	0	0	0		26.384	17963.9	0	0	0.0458	POS																			0.0491
M	9	2	Bimat	0	1	0.5	12		22.909	213546	0	0	0.0496	NEG										0	0	0	0		29.6919	847.412	0	0	0.0606
M	31	2	Bimat	1	0	0.5	12		21.46	599515	0	0	0.0499	POS	0	0	0	0		31.567	447.823	0	0	0	4	2	48		19.0693	825499	0	0	0.0712
M	51	2	Bimat	0	0	0	0		22.076	386676	0	0	0.0495	NEG																			0.0619
F	9	2	Yambayamba	22	16	19	456		22.17	361667	0	0	0.0498	NEG	0	0	0	0		0	0	0	0										0.0641
F	15	2	Bimat	5	2	3.5	84		30.493	962.082	0	0	0.056	NEG																			0.064
F	34	2	Yambayamba	19	18	18.5	444		24.101	91386.8	0	0
F	47	2	Bimat	2	3	2.5	60		21.174	735192	0	0	0.0495	NEG																			0.0636
M	46	3	Vidaro	0		0	0		23.552	135125	0	0	0.0914	NEG																			0.0619
F	32	3	Vidaro	5	3	4	96		25.566	32184.8	0	0	0.0657	NEG	0	0	0	0	Missing PCR														0.0572
F	11	3	Vidaro	7		7	168		0	0	0	0	0.0805	NEG
F	13	3	Vidaro	0	0	0	0		20.667	1055147	0	0	0.0649	NEG																			0.0496
F	30	3	Vidaro	5		5	120		33.69	98.733	0	0	0.1036	NEG	0		0	0		0	0	0	0										0.0693
F	13	3	Vidaro	4	5	4.5	108		22.821	227337	0	0	0.0583	NEG	0	0	0	0		26.647	14899.1	0	0										0.0491
M	48	2	Bimat	0	0	0	0		26.434	17343.9	0	0	0.0459	POS																			0.0539
M	13	3	Vidaro	10	9	9.5	228		20.654	1.06432e+06	0	0	0.065	NEG	0	0	0	0		26.215	20264	0	0										0.0781
M	45	3	Vidaro	5	4	4.5	108	Larvae in Kato Katz	20.962	854925	0	0	0.188	POS	0	0	0	0		0	0	0	0										0.117
M	20	2	Bimat	15	16	15.5	372		24.327	77769.7	0	0	1.2331	POS
F	20	3	Vidaro	0	0	0	0		0	0	0	0	0.0776	NEG
M	16	2	Bimat	13	8	10.5	252		21.018	821352	0	0	0.0759	NEG	0	0	0	0		0	0	0	0										0.0631
M	58	2	Bimat	6	2	4	96		27.817	6476.42	0	0	0.0666	POS	0	0	0	0		24.811	55085.7	0	0										0.0807
M	14	3	Vidaro	0	0	0	0		22.247	342318	0	0	0.0714	NEG																			0.0571
M	8	3	Vidaro	7	6	6.5	156		0	0	0	0	0.0525	NEG	0	0	0	0		0	0	0	0										0.0517
F	15	2	Bimat	0	3	1.5	36		19.997	1.69965e+06	0	0	0.055	NEG	0	0	0	0		0	0	0	0										0.0974
F	50	2	Bimat	28	29	28.5	684		19.856	1.88024e+06	0	0	0.076	POS	0	0	0	0		0	0	0	0										0.0726
F	8	3	Vidaro	3	0	1.5	36		26.57	15737.1	0	0	0.0534	NEG	0	0	0	0		0	0	0	0										0.055
F	17	3	Vidaro	4	2	3	72		21.094	778294	0	0	0.0671	NEG	0	0	0	0		0	0	0	0										0.0471
F	55	2	Bimat	7	15	11	264		20.816	948612	0	0	0.0709	NEG	0	0	0	0		22.195	355166	0	0										0.0722
M	13	3	Vidaro	0	0	0	0		36.759	11.092	0	0	0.051	NEG										1	0	0.5	12		24.4128	25903.1	0	0	0.0511
F	11	2	Bimat	69	92	80.5	1932		19.837	1905736	0	0	0.0538	POS	0	0	0	0		0	0	0	0										0.0749
M	33	2	Bimat	100	68	84	2016		21.821	463652	0	0	0.0488	POS	0	0	0	0		24.787	56035.4	0	0										0.0582
M	12	3	Vidaro	40	41	40.5	972		17.83	7959542	0	0	0.0697	NEG																			0.0543
M	57	2	Bimat	0	0	0	0		28.023	5590.2	0	0	0.0443	POS										0	0	0	0		31.0275	356.707	0	0	0.0564
F	44	3	Vidaro	10	5	7.5	180		23.729	119072	0	0	0.0585	NEG	0	0	0	0		0	0	0	0										0.0668
M	33	2	Bimat	7	11	9	216		22.272	336314	0	0	0.0629	POS	0	0	0	0		21.893	440407	0	0	0	0	0	0		20.7626	275620	0	0	0.077
M	8	3	Vidaro	0		0	0		0	0	0	0	0.0659	NEG										0	0	0	0		0	0	0	0	0.0533
M	25	2	Bimat	1	4	2.5	60		21.128	759686	0	0	0.3875	NEG	0	0	0	0		27.313	9274.41	0	0										0.1503
F	39	3	Vidaro	1	2	1.5	36		23.263	165933	0	0	0.0603	NEG	0	0	0	0		0	0	0	0										0.0544
F	30	2	Bimat	7	13	10	240		20.991	837531	35.28	68.026	0.0732	POS	0	0	0	0		24.656	61554.5	0	0
F	57	3	Vidaro	0	0	0	0		0	0	0	0	0.0696	NEG										0	0	0	0		34.0048	51.8401	0	0	0.0716
M	34	3	Vidaro	2	3	2.5	60		35.046	37.567	0	0	0.6974	POS	0	0	0	0		0	0	0	0										0.429
F	10	3	Vidaro	0	0	0	0		0	0	0	0	0.0624	NEG																			0.0528
M	18	2	Bimat	3	4	3.5	84		21.952	422268	0	0	0.0453	NEG
F	10	3	Vidaro	10	9	9.5	228		21.369	639944	0	0	0.0671	NEG	0	0	0	0		0	0	0	0	0	0	0	0		0	0	0	0	0.0493
M	46	2	Bimat	0	2	1	24		20.356	1.31603e+06	0	0	0.0625	POS	0	0	0	0		29.913	1455.09	0	0	1	0	0.5	12		0	0	0	0	0.1271
F	37	2	Bimat	7	8	7.5	180		21.512	577994	0	0	0.0519	POS	4	5	4.5	108		29.055	2681.34	0	0										0.0703
M	33	2	Bimat	3	12	7.5	180		20.843	930355	0	0	0.053	POS	0	0	0	0		25.861	26075	0	0										0.054
M	14	2	Bimat	0	2	1	24		34.109	73.235	0	0	0.0483	NEG																			0.0715
M	54	2	Bimat	10	7	8.5	204		18.306	5.67096e+06	0	0	0.0535	POS	0	0	0	0		34.537	53.994	0	0
F	21	2	Bimat	12	26	19	456		18.931	3633440	0	0	0.0644	NEG	0	0	0	0		31.814	375.558	0	0										0.0747
F	44	2	Bimat	1	1	1	24		22.136	370558	0	0	0.0678	POS	0	0	0	0		24.329	77679.1	0	0	2	0	1	24		20.9549	243338	0	0	0.0734
F	13	3	Vidaro	0	0	0	0		36.692	11.637	0	0	0.0519	NEG																			0.0488
F	7	3	Vidaro	6		6	144		20.825	942464	0	0	0.081	NEG	0	0	0	0		0	0	0	0										0.0606
M	51	2	Bimat	0	0	0	0		0	0	0	0	0.0491	NEG																			0.0601
M	14	2	Bimat	21	17	19	456		20.393	1.28237e+06	0	0	0.0523	NEG										0	0	0	0		24.6878	21675.5	0	0	0.0514
M	41	3	Vidaro	10		10	240		21.051	802623	0	0	0.0595	NEG	0	0	0	0		24.25	82148.4	0	0										0.0558
F	46	2	Bimat	2	1	1.5	36		26.972	11818.2	0	0	0.0558	NEG	0	0	0	0		29.368	2145.32	0	0	0	0	0	0		23.7886	38811.4	0	0	0.0511
M	10	2	Yambayamba	12	19	15.5	372		23.697	121876	0	0	0.048	NEG	0	0	0	0		35.205	33.535	0	0										0.0521
M	12	2	Yambayamba	2	1	1.5	36		29.469	1995.6	0	0	0.0549	NEG	31	25	28	672		20.725	1.0125e+06	0	0
M	17	2	Bimat	136		136	3264		19.268	2.8578e+06	0	0	0.0659	NEG																			0.1038
M	50	2	Bimat	13	20	16.5	396		23.258	166553	0	0	0.0541	POS	64	49	56.5	1356		24.684	60320.9	0	0										0.0588
M	11	2	Yambayamba	9	16	12.5	300		22.959	206073	0	0	0.0684	NEG	14	17	15.5	372		21.943	425181	0	0
F	50	2	Bimat	43	42	42.5	1020		18.984	3.49835e+06	0	0	0.082	NEG	0	0	0	0		32.869	177.178	0	0										0.2404
F	26	2	Bimat	2	0	1	24		30.402	1026.57	0	0	0.0577	POS	5	3	4	96		25.817	26909.1	0	0										0.0606
M	33	2	Yambayamba	3	9	6	144		21.852	453534	36.085	36.689	0.051	NEG																			0.0528
M	11	2	Bimat	21	13	17	408		17.566	9603708	0	0	0.06	NEG	0	0	0	0		20.27	1.39925e+06	0	0	0	0	0	0		20.0307	442827	0	0	0.0595
F	60	2	Bimat	10	13	11.5	276		17.398	10824219	0	0	0.0493	NEG	1	3	2	48		22.923	211417	0	0	5	2	3.5	84		20.4654	334135	0	0	0.058
F	16	2	Bimat	36	34	35	840		18.011	6.99883e+06	0	0	0.063	NEG	0	0	0	0		25.722	28803.5	0	0	2	1	1.5	36		19.2305	743655	0	0	0.0711
F	15	2	Bimat	9	7	8	192		17.029	14081798	0	0	0.1355	NEG
M	61	2	Yambayamba	0	2	1	24		23.857	108709	0	0	0.0765	NEG
F	51	2	Bimat	6	0	3	72		18.161	6288228	0	0	0.0591	POS	1	1	1	24		30.545	927.574	0	0
M	6	3	Lilau	1	1	1	24		32.29	267.466	0	0	0.2654	NEG																			0.1319
F	38	2	Bimat	0	0	0	0		22.84	224355	31.153	1614.5	0.0595	POS																			0.056
M	6	2	Yambayamba	0	0	0	0		34.839	43.54	0	0	0.0785	NEG										1	2	1.5	36		25.5741	14140.6	0	0	0.0532
F	10	2	Bimat	22		22	528		26.244	19852.4	0	0	0.0655	NEG	1	1	1	24		25.627	30809.1	0	0										0.068
F	13	2	Bimat	105	31	68	1632		17.258	11960398	0	0	0.0686	NEG	0	0	0	0		0	0	0	0										0.068
M	41	2	Bimat	12	14	13	312		24.102	91311.4	0	0	0.0565	POS	10	7	8.5	204		25.535	32908.6	0	0										0.0675
F	45	2	Bimat	138	140	139	3336		17.811	8.06692e+06	0	0	0.0682	POS	0	0	0	0		0	0	0	0										0.0619
M	44	2	Bimat	32	31	31.5	756		19.55	2.33741e+06	0	0	0.051	POS	8	5	6.5	156		21.36	643821	0	0										0.0601
M	28	2	Bimat	0	0	0	0		27.459	8353.02	0	0	0.0631	NEG										0	0	0	0		0	0	0	0	0.0514
M	7	2	Bimat	0	0	0	0		23.126	182967	0	0	0.069	NEG										1	4	2.5	60		21.3167	192491	0	0	0.0617
F	10	3	Vidaro	7	10	8.5	204		24.119	90185.9	0	0	0.0533	NEG	0	0	0	0		23.814	112074	0	0										0.0485
F	14	3	Vidaro	4	2	3	72		23.671	124103	0	0	0.0569	NEG	0	0	0	0		0	0	0	0										0.0483
F	13	3	Vidaro	97	131	114	2736		19.093	3.23709e+06	0	0	0.0591	NEG	1	0	0.5	12		30.825	759.904	0	0	0	0	0	0		0	0	0	0	0.0559
F	8	3	Vidaro	0		0	0		37.515	6.471	0	0	0.0705	NEG																			0.0601
M	51	3	Vidaro	7	6	6.5	156		22.681	251264	0	0	0.0554	NEG	0	0	0	0		0	0	0	0										0.0538
F	23	3	Vidaro	0		0	0		24.579	65003.2	0	0	0.0618	NEG
F	28	2	Moap	24	21	22.5	540		18.641	4.46709e+06	0	0	0.063	NEG																			0.0484
F	46	2	Moap	0	0	0	0		0	0	0	0	0.0627	POS																			0.0681
M	51	2	Moap	25	21	23	552		19.593	2266578	0	0	0.0773	NEG	3	1	2	48		21.839	457592	0	0										0.0593
F	25	3	Vidaro	0		0	0		0	0	0	0	0.0803	NEG																			0.06
M	6	3	Vidaro					No Kato Katz results	22.842	224007	0	0	0.0667	NEG																			0.0476
M	46	3	Vidaro	1		1	24		35.482	27.528	0	0	0.0695	NEG
M	15	3	Vidaro	71	45	58	1392		17.934	7391281	0	0	0.0561	NEG	3	1	2	48		25.738	28470.7	0	0										0.0468
M	17	3	Vidaro	18	13	15.5	372		23.558	134511	0	0	0.0644	NEG	2	2	2	48		22.221	348625	0	0										0.0595
F	58	3	Vidaro	8		8	192		23.465	143716	0	0	0.0767	NEG	0	0	0	0		0	0	0	0										0.0528
F	37	3	Vidaro	6	5	5.5	132		23.078	189347	0	0	0.0545	NEG	0	0	0	0		26.684	14510.9	0	0										0.0491
M	55	2	Moap	3	3	3	72		24.633	62567.1	0	0	0.0813	NEG	0	0	0	0		0	0	0	0										0.0754
M	26	2	Moap	3	2	2.5	60		19.665	2.15318e+06	32.767	468.009	0.0911	NEG	0	0	0	0		29.115	2567.63	0	0										0.089
M	20	2	Moap	17	10	13.5	324		21.251	696060	0	0	0.0574	POS	0	0	0	0		23.998	98325.2	0	0										0.0478
F	32	3	Vidaro	0		0	0		38.2	3.972	0	0	0.0692	NEG																			0.055
M	42	3	Vidaro	15	21	18	432		21.161	741778	0	0	0.0611	NEG																			0.0665
F	13	3	Vidaro	30		30	720		18.068	6718922	0	0	0.0628	NEG	2	5	3.5	84		33.559	108.351	0	0										0.0471
M	20	3	Vidaro	0		0	0		30.226	1164.38	0	0	0.057	NEG																			0.0517
M	18	3	Vidaro	10	8	9	216		19.541	2.35273e+06	0	0	0.0556	NEG	0	0	0	0		0	0	0	0										0.0549
F	39	3	Vidaro	2	3	2.5	60		26.247	19807.7	0	0	0.0635	NEG	0	0	0	0		35.136	35.234	0	0										0.063
F	11	3	Vidaro	14	14	14	336		19.896	1.82722e+06	0	0	0.0599	NEG	0	0	0	0		0	0	0	0										0.056
M	35	3	Vidaro	2		2	48		22.915	212676	0	0	0.0678	NEG	1	0	0.5	12		23.264	165816	0	0										0.0581
F	34	3	Vidaro	3	7	5	120		23.769	115735	0	0	0.0589	NEG	0	0	0	0		0	0	0	0										0.0485
F	15	3	Vidaro	1		1	24		30.572	909.477	0	0	0.0747	NEG																			0.06
F	12	3	Vidaro	5	2	3.5	84		19.776	1.99025e+06	0	0	0.0665	NEG																			0.0534
M	9	3	Vidaro	12	12	12	288		22.899	215128	0	0	0.0632	NEG																			0.0529
M	29	2	Siriar	0	0	0	0		30.122	1253.77	0	0	0.0796	NEG
M	45	3	Vidaro	3	2	2.5	60		26.127	21587.2	0	0	0.0721	NEG																			0.067
F	25	3	Vidaro	0	0	0	0		20.226	1.44376e+06	0	0	0.1371	NEG																			0.0672
M	30	3	Vidaro	13	10	11.5	276		24.227	83530.4	0	0	0.1365	POS
M	42	3	Vidaro	12		12	288		19.394	2.61172e+06	0	0	0.067	NEG	0	0	0	0		23.732	118823	0	0										0.052
M	25	3	Vidaro	15		15	360		28.036	5539.47	0	0	0.08	NEG	0	0	0	0		25.537	32861	0	0										0.0555
F	48	3	Vidaro	133	120	126.5	3036	Larvae in Kato Katz	20.849	926574	0	0	0.0601	POS	3	5	4	96		26.794	13420.3	0	0
F	48	3	Vidaro	21	14	17.5	420		22.048	394539	0	0	0.0688	POS	3	2	2.5	60		22.533	279196	0	0
F	42	2	Siriar	58	37	47.5	1140		16.956	14830218	0	0	0.0653	POS	0		0	0		24.89	52082.4	0	0	17	14	15.5	372		19.6013	377179	0	0	0.0881
M	8	3	Vidaro	4		4	96		28.115	5235.63	0	0	0.0754	NEG																			0.0661
M	45	2	Siriar	91	65	78	1872		15.89	31693530	0	0	0.0503	POS	0	2	1	24		24.923	50865	0	0	0	0	0	0		18.9394	897972	0	0	0.0485
M	20	2	Siriar	19	13	16	384		19.173	3.05869e+06	0	0	0.0586	POS
F	9	2	Siriar	2	0	1	24		21.203	720189	0	0	0.0539	NEG										8	13	10.5	252		0	0	0	0	0.0539
M	22	2	Siriar	3	5	4	96		22.992	201297	0	0	0.063	NEG	0	0	0	0		25.843	26417.2	0	0
F	48	2	Siriar	0	0	0	0		19.724	2.06448e+06	0	0	0.0659	NEG										0	0	0	0		28.3198	2061.24	0	0	0.059
M	59	2	Siriar	0	0	0	0		0	0	0	0	0.0607	POS																			0.0475
M	36	3	Kalelat	4	0	2	48		27.387	8792.7	0	0	0.0764	POS	0	0	0	0		30.192	1192.57	0	0	0	0	0	0		20.2112	447466	0	0	0.0919
M	28	3	Kalelat	3	0	1.5	36		24.313	78553.5	0	0	0.0606	NEG	0	0	0	0		0	0	0	0										0.0538
M	24	3	Kalelat	0	0	0	0		25.943	24596	0	0	0.082	NEG																			0.0743
M	45	3	Kalelat	2	0	1	24		0	0	0	0	0.0509	NEG	0		0	0		0	0	0	0										0.051
M	26	3	Kalelat	9	7	8	192		19.21	2.97723e+06	0	0	0.0738	POS	2	5	3.5	84		23.105	185787	0	0	10	14	12	288		19.5705	676061	0	0	0.0822
M	22	3	Kalelat	0	0	0	0		29.918	1450.04	0	0	0.1893	NEG																			0.1679
M	24	3	Kalelat	22	19	20.5	492		21.528	571345	0	0	0.11	NEG	13	20	16.5	396		26.331	18661.4	0	0										0.0669
M	18	3	Kalelat	40	38	39	936		19.652	2.17399e+06	0	0	0.065	NEG	0	0	0	0		33.962	81.286	0	0										0.0568
M	16	3	Kalelat	18	19	18.5	444		19.11	3.19763e+06	0	0	0.0821	NEG	0	0	0	0		31.934	344.912	0	0	0	0	0	0		28.822	1488.81	0	0	0.0562
M	17	3	Kalelat	85		85	2040		20.395	1.28001e+06	0	0	0.0733	NEG						22.524	281005	0	0
M	16	3	Kalelat	18		18	432		20.461	1.22129e+06	0	0	0.0645	POS	6	2	4	96		25.152	43219.9	0	0	61	39	50	1200		20.2033	377547	0	0	0.071
M	17	3	Kalelat	6		6	144		21.842	456889	0	0	0.0538	NEG					No Kato katz results	28.976	2835.85	0	0
M	12	3	Kalelat	30	34	32	768		18.211	6.0677e+06	0	0	0.0689	NEG	1	3	2	48		26.836	13019.9	0	0	11	7	9	216		20.713	323885	0	0	0.0512
M	22	3	Kalelat	13	15	14	336		22.669	253432	0	0	0.059	NEG	0	0	0	0		37.531	6.4	0	0	0	0	0	0		31.7994	256.388	0	0	0.0505
M	19	3	Kalelat	5	5	5	120		22.461	293853	0	0	1.0131	POS	3	1	2	48		23.975	99976.4	0	0										0.216
F	20	3	Kalelat	39		39	936		23.725	119481	0	0	0.0601	NEG																			0.0529
F	18	3	Kalelat	0	0	0	0		23.833	110599	0	0	0.0655	NEG
F	12	3	Kalelat	20	17	18.5	444		23.659	125230	0	0	0.0553	NEG																			0.0559
F	37	3	Busip	0	0	0	0		0	0	0	0	0.0601	POS																			0.0511
M	48	3	Kalelat	28	19	23.5	564		21.126	760950	0	0	0.0596	POS	3	6	4.5	108		24.199	85185.1	0	0
M	10	3	Busip	16		16	384		21.689	509326	0	0	0.0739	NEG	9	6	7.5	180		25.281	39424.2	0	0
F	11	3	Busip	0	0	0	0		0	0	0	0	0.0602	NEG
F	13	3	Busip	0		0	0		21.891	441069	0	0	0.0668	NEG
M	22	3	Kalelat	78	51	64.5	1548		23.372	153628	0	0	0.2287	NEG	1	0	0.5	12		28.247	4766.7	0	0										0.1387
F	32	3	Busip	4	3	3.5	84		20.338	1.33384e+06	0	0	0.0676	NEG	4	7	5.5	132		26.032	23083.1	0	0
M	68	3	Busip	5		5	120		20.685	1.04178e+06	0	0	0.068	NEG	0		0	0		35.871	20.87	0	0
M	49	2	Babangawa	0	0	0	0		19.152	3103514	0	0	0.0552	NEG										0	0	0	0		0	0	0	0	0.0502
M	14	2	Babangawa	108	98	103	2472		19.63	2.20848e+06	0	0	0.0711	NEG	0	0	0	0		29.283	2278.82	0	0										0.0601
F	56	2	Babangawa	17	13	15	360		19.077	3.27528e+06	0	0	0.0783	NEG																			0.0667
M	9	2	Babangawa	41	39	40	960		19.508	2.40828e+06	0	0	0.0787	NEG	0	0	0	0		0	0	0	0										0.1057
F	39	2	Babangawa	17	15	16	384		21.872	447220	0	0	0.0816	POS	0	0	0	0		0	0	0	0										0.0688
M	17	3	Busip	36	31	33.5	804		22.092	382262	0	0	0.0618	NEG																			0.0644
M	19	2	Babangawa	23	23	23	552		19.197	3.00629e+06	0	0	0.0755	NEG
F	23	2	Babangawa	20	18	19	456		23.464	143854	0	0	0.0608	NEG	0	0	0	0		22.366	314475	0	0										0.0604
F	17	2	Babangawa	0	0	0	0		28.95	2888.4	0	0	0.0536	POS																			0.0659
F	17	2	Babangawa	163	159	161	3864		16.225	24967474	0	0	0.061	NEG																			0.0612
M	11	2	Babangawa	0	0	0	0		25.395	36356.7	0	0	0.0615	NEG
M	22	2	Babangawa	14	15	14.5	348		22.032	398811	0	0	0.0601	NEG																			0.0568
M	10	2	Babangawa	0	0	0	0		19.724	2.06438e+06	0	0	0.0631	NEG																			0.0638
F	20	2	Babangawa	9	8	8.5	204		21.533	569388	0	0	0.0771	NEG																			0.0712
M	13	2	Babangawa	33	21	27	648		22.046	394993	0	0	0.0566	NEG																			0.0529
F	52	2	Babangawa	9	8	8.5	204		22.536	278654	0	0	0.0595	NEG																			0.0705
F	17	2	Babangawa	45	31	38	912		15.855	32504486	0	0	0.0739	POS																			0.0595
M	8	2	Babangawa	14	21	17.5	420		21.381	634201	0	0	0.0701	POS
F	15	2	Babangawa	121	159	140	3360		18.809	3.96408e+06	33.532	260.196	0.0779	POS																			0.0682
M	39	2	Babangawa	56	48	52	1248		22.552	275469	0	0		POS	6		6	144		24.205	84843.1	0	0
M	39	3	Kalelat	34	27	30.5	732		20.43	1.2493e+06	0	0	0.0628	NEG	0	0	0	0		0	0	0	0
M	28	3	Kalelat	2	1	1.5	36		26.588	15569.7	0	0	0.0668	NEG	0	0	0	0		22.685	250563	0	0										0.0586
M	21	3	Kalelat	1		1	24		0	0	0	0	0.1433	NEG	0	0	0	0		22.084	384508	0	0
M	43	3	Kalelat	1		1	24		26.481	16774.1	0	0	0.0739	NEG	1		1	24		29.883	1485.92	0	0
M	26	3	Kalelat	6		6	144		24.622	63030.9	0	0	0.0725	NEG	0	0	0	0		0	0	0	0										0.0715
M	22	2	Babangawa	4	2	3	72		23.879	107013	0	0	0.2153	POS	0	0	0	0		0	0	0	0										0.0926
M	17	2	Babangawa	29	32	30.5	732		20.443	1.23766e+06	0	0	0.0631	NEG	3	1	2	48		21.548	563250	0	0										0.0634
F	14	2	Babangawa	7	11	9	216		21.51	578550	0	0	0.0682	NEG	0	0	0	0		0	0	0	0										0.0575
M	7	3	Kalelat	29	20	24.5	588		19.63	2.20786e+06	0	0	0.0597	NEG	12	15	13.5	324		22.98	203102	0	0
M	15	2	Babangawa	21		21	504		23.314	160109	0	0	0.0564	NEG	0	0	0	0		19.701	2.09898e+06	0	0										0.0521
F	11	3	Kalelat	162	135	148.5	3564		18.019	6.95562e+06	0	0	0.058	NEG	0	0	0	0		38.174	4.048	0	0
M	14	3	Kalelat	83	70	76.5	1836		21.067	793154	0	0	0.0701	NEG	64	51	57.5	1380		18.312	5.64717e+06	0	0
M	69	3	Kalelat	2	3	2.5	60		37.926	4.83	0	0	0.0563	NEG																			0.0458
M	21	2	Babangawa	109	122	115.5	2772		16.745	17241510	0	0	0.0563	NEG
M	43	2	Babangawa	116	98	107	2568		17.596	9401298	0	0	0.0913	NEG	0	0	0	0		33.553	108.797	0	0										0.0831
F	58	3	Kalelat	23	15	19	456		21.722	497480	0	0	0.0892	NEG																			0.0703
M	26	3	Kalelat	20	21	20.5	492		19.555	2.32913e+06	0	0	0.1075	NEG	2	2	2	48		24.81	55160.4	0	0
F	52	2	Masavura	21	25	23	552		20.976	846611	0	0	0.0575	NEG
M	60	2	Masavura	0	0	0	0		0	0	0	0	0.0561	NEG
M	48	2	Babangawa	12		12	288		24.133	89342.7	0	0	0.0612	POS																			0.058
M	53	3	Vidaro	0	0	0	0		25.738	28473.5	0	0	0.0669	NEG
F	39	2	Masavura	134	120	127	3048		20.97	849843	0	0	0.0553	NEG	0	0	0	0		0	0	0	0
F	17	2	Masavura	58	42	50	1200		20.95	862552	0	0	0.0463	NEG	0	0	0	0		0	0	0	0										0.0491
F	12	2	Masavura	35		35	840		21.895	439972	0	0	0.058	NEG	16	10	13	312		20.976	846400	0	0
M	27	2	Masavura	18	15	16.5	396		24.847	53699.4	0	0	0.0485	NEG	0	0	0	0		0	0	0	0
F	11	3	Vidaro	0	0	0	0		0	0	0	0	0.054	NEG																			0.0607
F	41	3	Vidaro	0	0	0	0		0	0	0	0	0.0846	NEG																			0.0621
F	42	3	Vidaro	18	12	15	360		22.074	387148	0	0	0.0483	NEG	0	0	0	0		0	0	0	0	0	0	0	0		0	0	0	0	0.0514
M	35	2	Babangawa	25	28	26.5	636		20.818	947472	0	0	0.6869	NEG
M	6	2	Masavura	0		0	0		26.445	17209.2	33.24	325.671	0.0662	NEG																			0.0478
F	26	2	Masavura	0		0	0		30.987	676.844	0	0	0.1196	NEG																			0.0594
F	14	2	Masavura	0		0	0		25.845	26376.2	0	0	0.0666	NEG																			0.0464
F	14	2	Masavura	124	113	118.5	2844		17.029	14082525	0	0	0.0718	NEG	1	2	1.5	36		28.146	5120.75	0	0
M	17	2	Babangawa	0	0	0	0		37.019	9.791	0	0	0.1256	NEG																			0.0659
F	16	2	Masavura	0	0	0	0		23.036	195106	0	0	0.0628	NEG
M	52	2	Masavura	2	1	1.5	36	missing FTA card					0.0498	NEG	0		0	0		0	0	0	0										0.0481
M	64	2	Masavura	5	3	4	96		22.324	324126	38.433	6.052	0.1073	NEG																			0.0604
F	54	2	Masavura	2		2	48		22.873	219116	0	0	0.0722	NEG	3	7	5	120		23.661	125004	0	0										0.0546
M	31	2	Masavura	8	12	10	240		25.541	32751.9	0	0	0.0593	NEG	12	18	15	360		27.582	7653.08	0	0										0.0492
M	23	2	Masavura	9		9	216		20.649	1.0688e+06	0	0	0.0505	NEG	5		5	120		22.649	256989	0	0	1	0	0.5	12		20.1039	270325	0	0	0.0486
M	47	2	Masavura	0		0	0		21.079	786857	0	0	0.1152	NEG

## Sheet: Data Dictionary
Arm				Gender			LF status
2	DEC+ALB (DA)			M	Male		NEG	Negative
3	IVM+DEC+ALB (IDA)			F	Female		POS	Positive
