# Supplementary material for: Impact of mass drug administration with ivermectin, diethylcarbamazine, and albendazole for lymphatic filariasis on hookworm and Strongyloides stercoralis infections in Papua New Guinea
Source: PLoS Negl Trop Dis. 2025 Mar 10;19(3):e0012851. doi: 10.1371/journal.pntd.0012851 (PMC11893124; doi:10.1371/journal.pntd.0012851)
Supplement: S3 Data — (XLSX) [file pntd.0012851.s007.xlsx]

## Sheet: Database
Village	Arm	Age	Gender	NIE ELISA baseline OD	NIE results	NIE ELISA 1 year OD	NIE results	MDA BASELINE
Kabak	2	49	Male	0.1337	2	0.1135	2	2
Kabak	2	38	Male	0.0626	1	0.0735	2	2
kabak	2	38	Male	0.0536	1	0.0511	1	2
kabak	2	55	Male	0.0692	2	0.0619	1	2
kabak	2	22	Male	0.0669	2	0.0599	1	2
kabak	2	38	Male	0.0591	1	0.0544	1	2
Dalua	2	35	Female	0.1248	2	0.0828	2	2
Dalua	2	5	Male	0.0687	2	0.1013	2	2
Dalua	2	35	Male	0.176	2	0.1507	2	2
Dalua	2	62	Male	0.1512	2	0.1138	2	2
Dalua	2	32	Male	0.0871	2	0.0775	2	2
Dalua	2	32	Female	0.1022	2			2
Dalua	2	15	Male	0.0759	2			2
Dalua	2	35	Male	0.2313	2			2
Dalua	2	67	Male	0.0848	2	0.0676	2	2
Dalua	2	21	Male	0.1611	2			2
Dalua	2	9	Female	0.0716	2			2
Dalua	2	58	Male	0.0901	2			2
Dalua	2	45	Female	0.11	2	0.084	2	2
Dalua	2	31	Female	0.1066	2	0.0821	2	2
Dalua	2	12	Female	0.1002	2			2
Dalua	2	35	Female	0.059	1	0.0748	2	2
Dalua	2	39	Female	0.0837	2	0.0762	2	2
Dalua	2	12	Female	0.0751	2	0.0823	2	2
Dalua	2	45	Male	0.1197	2	0.0823	2	2
Dalua	2	44	Female	0.0936	2	0.0804	2	2
Dalua	2	15	Male	0.7509	2	0.0822	2	2
Dalua	2	39	Female	0.0845	2			2
Dalua	2	12	Female	0.0775	2	0.1024	2	2
Dalua	2	42	Male	0.322	2	0.3813	2	2
Dalua	2	7	Male	0.0857	2			2
Dalua	2	19	Female	0.0782	2	0.0831	2	2
Dalua	2	54	Female	0.1041	2			2
Dalua	2	32	Male	0.3719	2	0.4134	2	2
Dalua	2	6	Male	0.086	2			2
Dalua	2	11	Male	0.1121	2			2
Dalua	2	34	Female	0.1495	2	0.1211	2	2
Dalua	2	16	Female	0.1065	2	0.0839	2	2
Dalua	2	51	Male	0.0911	2			2
Dalua	2	32	Male	0.067	2	0.0639	1	2
Dalua	2	23	Female	0.0719	2	0.0628	1	2
Dalua	2	18	Male	0.0788	2			2
Dalua	2	14	female	0.0858	2	0.1512	2	2
Dalua	2	13	female	1.9106	2	1.171	2	2
Dalua	2	25	female	0.106	2	0.0812	2	2
Dalua	2	31	Male	0.0767	2			2
Dalua	2	6	Male	0.0914	2			2
Dalua	2	17	Female	0.0861	2	0.0704	2	2
Dalua	2	69	Male	0.7921	2	0.6578	2	2
Dalua	2	32	Male	0.1657	2	0.1253	2	2
Dalua	2	33	Female	0.0952	2	0.0867	2	2
Dalua	2	45	Male	0.1078	2			2
Dalua	2	17	Male	0.0906	2	0.071	2	2
Dalua	2	17	Male	0.0622	1			2
Dalua	2	41	Male	0.0913	2	0.084	2	2
Dalua	2	33	Female	0.5238	2	0.337	2	2
Dalua	2	33	Male	0.1712	2	0.2505	2	2
Dalua	2	45	Male	0.0681	2			2
Dalua	2	42	Male	0.1004	2	0.1536	2	2
Dalua	2	26	Female	0.3424	2	0.4469	2	2
Dalua	2	48	Female	0.083	2	0.0672	2	2
Dalua	2	34	Female	0.0744	2			2
Dalua	2	37	Female	0.0668	2	0.072	2	2
Dalua	2	32	Male	0.6034	2	0.6739	2	2
Dalua	2	28	Female	0.0806	2	0.0807	2	2
Dalua	2	30	Male	0.1182	2	0.1856	2	2
Dalua	2	37	Male	0.1484	2	0.1088	2	2
Dalua	2	41	Male	0.1559	2	0.1182	2	2
Dalua	2	29	Female	0.0971	2	0.0816	2	2
Dalua	2	40	Female	0.125	2			2
Dalua	2	36	Female	0.0771	2			2
Dalua	2	41	Male	0.8182	2			2
Dalua	2	17	Female	0.1106	2			2
Dalua	2	58	Male	0.1344	2			2
Dalua	2	58	Female	0.3352	2			2
Dalua	2	29	Female	0.0733	2			2
Dugumor	2	21	Male	0.0685	2			2
Dugumor	2	17	Male	0.0737	2			2
Dugumor	2	16	Male	0.1296	2			2
Dugumor	2	16	Male	0.0605	1			2
Dugumor	2	22	Male	0.0558	1			2
Dalua	2	38	Male	0.1017	2	0.0862	2	2
Dugumor	2	55	Male	0.0684	2			2
Dugumor	2	28	Male	0.1363	2			2
Dugumor	2	20	Male	0.0755	2			2
Dugumor	2	19	Male	0.1806	2			2
Dugumor	2	19	Male	0.0679	2			2
Dugumor	2	44	Male	0.1091	2			2
Dugumor	2	55	Female	0.0706	2			2
Dugumor	2	19	Male	0.0696	2			2
Dugumor	2	19	Male	0.0917	2			2
Dugumor	2	58	Male	0.0923	2			2
Dugumor	2	22	Male	0.0692	2			2
Dugumor	2	17	Male	0.0624	1			2
Dugumor	2	17	Female	0.0642	1			2
Dugumor	2	14	Male	0.0732	2			2
Dugumor	2	34	Female	0.064	1			2
Dugumor	2	12	Male	0.0691	2			2
Dugumor	2	17	Female	0.0633	1			2
Dugumor	2	11	Female	0.1099	2			2
Dugumor	2	16	Female	0.2393	2			2
Dugumor	2	14	Male	0.075	2			2
Dugumor	2	46	Female	0.0803	2			2
Dugumor	2	32	Female	0.0626	1			2
Dugumor	2	16	Female	0.0705	2			2
Dugumor	2	14	Female	0.0926	2			2
Dugumor	2	11	Female	0.0651	1			2
Dugumor	2	32	Female	0.0692	2			2
Dugumor	2	16	Female	0.0698	2			2
Dugumor	2	49	Male	0.0942	2			2
Dugumor	2	7	Male	0.0758	2			2
Dugumor	2	40	Female	1.4221	2			2
Dugumor	2	6	Female	0.0649	1			2
Dugumor	2	12	Female	0.0933	2			2
Dugumor	2	30	Female	0.1438	2			2
Dugumor	2	7	Male	0.0709	2			2
Dugumor	2	21	Male	0.0758	2			2
Dugumor	2	7	Female	0.0611	1	0.0582	1	2
Dugumor	2	27	Male	0.0595	1	0.0593	1	2
Dugumor	2	53	Male	0.0785	2	0.081	2	2
Dugumor	2	53	Male	0.0628	1	0.0648	1	2
Dugumor	2	48	Male	0.1363	2	0.2944	2	2
Dugumor	2	22	Female	0.0699	2	0.077	2	2
Dugumor	2	16	Female	0.0643	1			2
Dugumor	2	5	Female	0.0792	2			2
Dugumor	2	14	Male	0.0868	2			2
Dugumor	2	9	Male	0.1396	2			2
Dugumor	2	25	Male	0.0694	2			2
Dugumor	2	41	Female	0.1053	2			2
Dugumor	2	49	Female	0.0971	2			2
Dugumor	2	44	Female	0.2041	2			2
Dugumor	2	66	Male	0.0671	2	0.0538	1	2
Dugumor	2	6	Male	0.096	2			2
Dugumor	2	20	Male	0.0935	2	0.1033	2	2
Dugumor	2	37	Female	0.1061	2	0.0705	2	2
Dugumor	2	56	Male	0.0656	1	0.0769	2	2
Dugumor	2	28	Male	0.0705	2	0.0585	1	2
Dugumor	2	31	Male	0.0689	2			2
Dugumor	2	37	Female	0.0796	2	0.0574	1	2
Dugumor	2	61	Male	0.1247	2	0.1037	2	2
Dugumor	2	39	Male	0.0746	2			2
Dugumor	2	20	Male	0.0744	2			2
Dugumor	2	34	Female	0.0749	2			2
Dugumor	2	56	Male	0.0807	2			2
Dugumor	2	55	Male	0.0702	2			2
Dugumor	2	34	Male	0.0895	2	0.1291	2	2
Dugumor	2	54	Female	0.0788	2			2
Kaukambar	2	40	Male	0.0753	2	0.0894	2	2
kaukambar	2	55	Male	0.0898	2			2
kaukambar	2	68	Male	0.0706	2	0.074	2	2
kaukambar	2	10	Female	0.0529	1	0.0567	1	2
kaukambar	2	15	Male	0.0823	2	0.067	2	2
kaukambar	2	60	Female	0.0551	1	0.0505	1	2
Tobenam	2	46	Female	0.0759	2	0.0668	2	2
tobenam	2	34	Female	0.0596	1	0.0516	1	2
Tobenam	2	22	Male	0.053	1	0.0557	1	2
Tobenam	2	25	Male	0.0642	1	0.059	1	2
tobenam	2	29	Male	0.0693	2	0.0594	1	2
Tobenam	2	32	Male	0.0637	1	0.0549	1	2
Aidibal	3	59	Female	0.2057	2	0.1011	2	2
Aidibal	3	38	Male	0.132	2			2
Aidibal	3	23	Female	0.0867	2			2
Aidibal	3	42	Male	0.1064	2	0.0875	2	2
Aidibal	3	46	Male	0.106	2	0.1254	2	2
Aidibal	3	53	Female	0.0974	2			2
Aidibal	3	53	Male	0.0705	2	0.0538	1	2
Aidibal	3	23	Male	0.0688	2	0.0577	1	2
Aidibal	3	13	Female	0.0949	2			2
Aidibal	3	13	Male	0.0929	2	0.0578	1	2
Aidibal	3	50	Female	0.0787	2			2
Aidibal	3	9	Female	0.0875	2			2
Aidibal	3	16	Female	0.0633	1			2
Aidibal	3	45	Female	0.0912	2	0.0554	1	2
Aidibal	3	26	Male	0.1269	2	0.0607	1	2
Aidibal	3	29	Male	0.0838	2	0.0783	2	2
Aidibal	3	72	Male	0.071	2	0.0557	1	2
Aidibal	3	60	Female	0.1224	2	0.0642	1	2
Aidibal	3	17	Female	0.0701	2	0.0549	1	2
Aidibal	3	52	Male	0.1236	2	0.064	1	2
Aidibal	3	47	Male	0.1021	2	0.0568	1	2
Aidibal	3	36	Male	0.0792	2	0.0576	1	2
Aidibal	3	47	Male	0.0827	2	0.0614	1	2
Aidibal	3	35	Male	0.0865	2	0.0794	2	2
Aidibal	3	33	Male	0.0764	2	0.0573	1	2
Aidibal	3	32	Male	0.0824	2	0.0759	2	2
Aidibal	3	54	Female	0.0774	2	0.0511	1	2
Aidibal	3	47	Male	0.0952	2	0.0618	1	2
Aidibal	3	46	Female	0.0933	2	0.0541	1	2
Aidibal	3	38	Male	0.2485	2	0.0589	1	2
Aidibal	3	65	Female	0.4905	2	0.4565	2	2
Aidibal	3	25	Female	0.0821	2	0.0609	1	2
Aidibal	3	68	Male	0.3715	2	0.3378	2	2
Aidibal	3	66	Female	0.1613	2	0.0666	2	2
Aidibal	3	31	Male	0.0879	2	0.0531	1	2
Aidibal	3	39	Male	0.1244	2	0.0746	2	2
Aidibal	3	21	Male	0.0619	1	0.0553	1	2
Aidibal	3	43	Male	0.1317	2	0.1473	2	2
Aidibal	3	54	Male	0.0802	2	0.0541	1	2
Aidibal	3	14	Male	0.1144	2	0.0615	1	2
Aidibal	3	53	Male	0.2208	2	0.073	2	2
Aidibal	3	40	Male	0.0905	2	0.066	1	2
Aidibal	3	28	Female	0.2255	2	0.0794	2	2
Aidibal	3	49	Male	0.0597	1	0.049	1	2
Aidibal	3	60	Female	1.4927	2	0.399	2	2
Aidibal	3	23	Male	0.1141	2	0.0498	1	2
Aidibal	3	53	Male	0.114	2	0.0679	2	2
Aidibal	3	21	Male	0.0682	2	0.0594	1	2
Aidibal	3	63	Male	0.069	2	0.0679	2	2
Aidibal	3	78	Male	0.1936	2	0.1106	2	2
Aidibal	3	34	Male	0.0909	2	0.0822	2	2
Aidibal	3	47	Male	0.0607	1	0.0697	2	2
Aidibal	3	31	Female	0.0874	2	0.0592	1	2
Aidibal	3	17	Female	0.068	2	0.0538	1	2
Aidibal	3	49	Male	0.1314	2	0.0747	2	2
Aidibal	3	14	Female	0.2661	2	0.0857	2	2
Aidibal	3	58	Female	0.0928	2	0.0591	1	2
Aidibal	3	70	Male	0.1351	2	0.272	2	2
Aidibal	3	33	Male	0.1893	2	0.0662	1	2
Aidibal	3	25	Male	0.7766	2	0.2193	2	2
Aidibal	3	69	Female	0.1477	2	0.1641	2	2
Aidibal	3	32	Male	0.0634	1	0.0499	1	2
Aidibal	3	45	Male	0.1292	2	0.0644	1	2
Aidibal	3	37	Female	0.1481	2	0.0738	2	2
Aidibal	3	25	Female	0.0819	2	0.0525	1	2
Aidibal	3	36	Male	0.0627	1	0.0498	1	2
Aidibal	3	36	Female	0.0857	2	0.0553	1	2
Aidibal	3	55	Male	0.2704	2	0.083	2	2
Aidibal	3	29	Male	0.2093	2	0.0631	1	2
Aidibal	3	57	Female	0.1589	2	0.0782	2	2
Aidibal	3	26	Female	0.1222	2	0.0525	1	2
Aidibal	3	38	Male	0.21	2	0.0923	2	2
Aidibal	3	22	Male	0.1402	2	0.0677	2	2
Aidibal	3	20	Male	0.0793	2	0.06	1	2
Aidibal	3	17	Male	0.4332	2	0.1861	2	2
Suaru	3	25	Female	0.1605	2	0.0726	2	2
Suaru	3	27	Male	0.0929	2			2
Suaru	3	29	Female	0.2567	2			2
Suaru	3	13	Female	0.0899	2			2
Suaru	3	7	Male	0.0805	2			2
Suaru	3	44	Male	0.0777	2			2
Suaru	3	21	Male	0.0801	2			2
Suaru	3	13	Male	0.0878	2			2
Suaru	3	18	Female	0.1018	2			2
Suaru	3	37	Female	0.1106	2			2
Suaru	3	9	Male	0.0902	2	0.0667	2	2
Suaru	3	42	Female	0.0778	2	0.0607	1	2
Suaru	3	6	Female	0.0621	1			2
Suaru	3	54	Male	0.1518	2			2
Suaru	3	20	Male	0.0896	2			2
Suaru	3	18	Male	0.0741	2	0.0575	1	2
Suaru	3	51	Female	0.089	2	0.0989	2	2
Suaru	3	53	Male	0.1998	2	0.0683	2	2
Suaru	3	60	Male	0.1089	2	0.0789	2	2
Suaru	3	64	Female	0.0992	2	0.0652	1	2
Suaru	3	11	Male	0.0801	2	0.0585	1	2
Suaru	3	42	Male	0.1647	2			2
Suaru	3	15	Male	0.0768	2			2
Suaru	3	59	Male	0.0859	2	0.0791	2	2
Suaru	3	17	Male	0.0748	2	0.0544	1	2
Suaru	3	55	Female	0.0754	2			2
Suaru	3	45	Female	0.73	2	0.3937	2	2
Suaru	3	23	Male	0.1162	2	0.096	2	2
Suaru	3	30	Female	0.8681	2			2
Suaru	3	42	Male	0.0696	2	0.0604	1	2
Suaru	3	47	Male	0.0868	2			2
Suaru	3	55	Female	0.0765	2	0.0708	2	2
Suaru	3	14	Female	0.1156	2	0.0713	2	2
Suaru	3	16	Female	0.0799	2	0.1006	2	2
Suaru	3	45	Male	0.3738	2			2
Suaru	3	33	Male	0.1642	2			2
Suaru	3	34	Female	0.0697	2	0.0603	1	2
Suaru	3	25	Female	0.2608	2			2
Suaru	3	7	Male	0.1261	2			2
Suaru	3	26	Female	0.0612	1	0.0641	1	2
Suaru	3	12	Female	0.0887	2	0.0641	1	2
Suaru	3	42	Male	0.0712	2	0.0542	1	2
Suaru	3	28	Male	0.0952	2	0.09	2	2
Suaru	3	32	Male	0.1234	2	0.0762	2	2
Suaru	3	53	Male	0.3486	2	0.0875	2	2
Suaru	3	33	Male	0.0698	2	0.0746	2	2
Suaru	3	47	Female	0.0888	2	0.0696	2	2
Suaru	3	16	Female	0.0672	2	0.0562	1	2
Suaru	3	34	Male	0.0583	1	0.0867	2	2
Suaru	3	25	Female	0.0872	2	0.0752	2	2
Suaru	3	26	Male	0.109	2	0.0807	2	2
Suaru	3	36	Female	0.0709	2	0.0537	1	2
Suaru	3	19	Male	0.0655	1	0.0603	1	2
Suaru	3	16	Female	0.0798	2	0.0782	2	2
Suaru	3	16	Female	0.0746	2	0.0617	1	2
Suaru	3	40	Male	0.8942	2	0.6378	2	2
Suaru	3	51	Male	0.059	1	0.0683	2	2
Wangor	3	46	Male	0.1209	2			2
Wangor	3	41	Male	0.0577	1			2
Wangor	3	10	Male	0.0574	1			2
Wangor	3	58	Male	0.0525	1	0.0588	1	2
Wangor	3	5	Female	0.0588	1			2
Wangor	3	36	Male	0.0603	1			2
Wangor	3	27	Female	0.0509	1			2
Wangor	3	10	Male	0.0717	2	0.0695	2	2
Wangor	3	18	Female	0.0543	1			2
Wangor	3	40	Male	0.2102	2			2
Wangor	3	31	Female	0.0622	1			2
Wangor	3	12	Male	0.0789	2	0.0661	1	2
Wangor	3	11	Male	0.0701	2	0.0972	2	2
Wangor	3	17	Female	0.0691	2	0.0749	2	2
Wangor	3	31	Male	0.0806	2			2
Wangor	3	31	Male	0.0567	1			2
Wangor	3	13	Female	0.0717	2			2
Wangor	3	26	Male	0.0619	1			2
Wangor	3	24	Female	2.7156	2			2
Wangor	3	10	Male	0.0597	1	0.0611	1	2
Wangor	3	52	Male	0.0583	1	0.0643	1	2
Wangor	3	8	Male	0.0496	1	0.0699	2	2
Wangor	3	33	Female	0.1047	2	0.11	2	2
Wangor	3	66	Male	0.4904	2	0.4771	2	2
Lilau	3	6	Female	0.0621	1			2
Lilau	3	8	Male	0.0523	1	0.0586	1	2
Lilau	3	32	Female	0.078	2	0.0989	2	2
Bonaputa	3	50	Male	0.0906	2	0.0791	2	2
Lilau	3	23	Female	0.066	1	0.0672	2	2
Lilau	3	8	Female	0.0531	1	0.0569	1	2
Lilau	3	10	Female	0.1094	2	0.1126	2	2
Lilau	3	38	Female	0.0776	2	0.0589	1	2
Lilau	3	21	Male	0.0824	2			2
Lilau	3	24	Female	0.0685	2			2
Lilau	3	10	Female	0.0669	2	0.0628	1	2
Bonaputa	3	12	Female	0.0592	1			2
Bonaputa	3	34	Female	0.0561	1			2
Bonaputa	3	67	Male	0.0549	1	0.056	1	2
Lilau	3	42	Male	0.0497	1			2
Bonaputa	3	29	Male	0.0523	1	0.0537	1	2
Lilau	3	40	Male	0.0466	1	0.0521	1	2
Lilau	3	6	Male	0.0528	1	0.0606	1	2
Lilau	3	11	Male	0.0715	2	0.0662	1	2
Lilau	3	14	Male	0.064	1	0.0761	2	2
Lilau	3	11	Male	0.0621	1	0.0672	2	2
Lilau	3	39	Female	0.06	1	0.0735	2	2
Lilau	3	20	Male	0.0584	1	0.0636	1	2
Bonaputa	3	37	Male	0.0509	1			2
Bonaputa	3	44	Female	0.056	1			2
Babangawa	2	56	Female	0.0574	1	0.0506	1	2
Babangawa	2	38	Male	0.0566	1	0.0557	1	2
Babangawa	2	59	Male	0.071	2	0.0716	2	2
Babangawa	2	54	Female	0.0654	1	0.0633	1	2
Babangawa	2	75	Female	0.0532	1	0.067	2	2
Babangawa	2	23	Female	0.0965	2	0.052	1	2
Babangawa	2	33	Male	0.0686	2	0.0673	2	2
Babangawa	2	28	Male	0.0614	1	0.0625	1	2
Babangawa	2	22	Male	0.0609	1	0.0575	1	2
Babangawa	2	55	Male	0.0569	1	0.0707	2	2
Babangawa	2	34	Male	0.0644	1	0.0596	1	2
Bom	2	44	Male	0.0602	1	0.0673	2	2
Bom	2	29	Male	0.0556	1	0.0526	1	2
Bom	2	10	Male	0.0648	1	0.0598	1	2
Bom	2	17	Male	0.0647	1	0.0591	1	2
Bom	2	37	Female	0.0733	2	0.0705	2	2
Bom	2	32	Male	0.0599	1	0.0582	1	2
Yambayamba	2	68	Male	0.0653	1			2
Bimat	2	55	Male	0.067	2			2
Bimat	2	46	Male	0.2353	2	0.112	2	2
Bimat	2	25	Male	0.0458	1	0.0491	1	2
Bimat	2	9	Male	0.0496	1	0.0606	1	2
Bimat	2	31	Male	0.0499	1	0.0712	2	2
Bimat	2	51	Male	0.0495	1	0.0619	1	2
Yambayamba	2	9	Female	0.0498	1	0.0641	1	2
Bimat	2	14	Female	0.056	1	0.064	1	2
Bimat	2	48	Female	0.0495	1	0.0636	1	2
Vidaro	3	46	Male	0.0914	2	0.0619	1	2
Vidaro	3	33	Female	0.0657	1	0.0572	1	2
Vidaro	3	12	Female	0.0805	2			2
Vidaro	3	13	Female	0.0649	1	0.0496	1	2
Vidaro	3	29	Female	0.1036	2	0.0693	2	2
Vidaro	3	13	Male	0.0583	1	0.0491	1	2
Bimat	2	48	Male	0.0459	1	0.0539	1	2
Vidaro	3	12	Male	0.065	1	0.0781	2	2
Vidaro	3	45	Male	0.188	2	0.117	2	2
Bimat	2	20	Male	1.2331	2			2
Vidaro	3	20	Female	0.0776	2			2
Bimat	2	17	Male	0.0759	2	0.0631	1	2
Bimat	2	59	Male	0.0666	2	0.0807	2	2
Vidaro	3	14	Male	0.0714	2	0.0571	1	2
Vidaro	3	9	Male	0.0525	1	0.0517	1	2
Bimat	2	15	Female	0.0548	1	0.0974	2	2
Bimat	2	51	Female	0.076	2	0.0726	2	2
Vidaro	3	8	Female	0.0534	1	0.055	1	2
Vidaro	3	17	Female	0.0671	2	0.0471	1	2
Bimat	2	55	Female	0.0709	2	0.0722	2	2
Vidaro	3	14	Male	0.051	1	0.0511	1	2
Bimat	2	12	Female	0.0538	1	0.0749	2	2
Bimat	2	34	Male	0.0488	1	0.0582	1	2
Vidaro	3	12	Male	0.0697	2	0.0543	1	2
Bimat	2	57	Male	0.0443	1	0.0564	1	2
Vidaro	3	44	Female	0.0585	1	0.0668	2	2
Bimat	2	33	Male	0.0629	1	0.077	2	2
Vidaro	3	8	Male	0.0659	1	0.0533	1	2
Bimat	2	26	Male	0.3875	2	0.1503	2	2
Vidaro	3	40	Female	0.0603	1	0.0544	1	2
Bimat	2	30	Female	0.0732	2			2
Vidaro	3	57	Female	0.0696	2	0.0716	2	2
Vidaro	3	34	Male	0.6974	2	0.429	2	2
Vidaro	3	11	Female	0.0624	1	0.0528	1	2
Bimat	2	18	Male	0.0453	1			2
Vidaro	3	9	Female	0.0671	2	0.0493	1	2
Bimat	2	46	Male	0.0625	1	0.1271	2	2
Bimat	2	38	Female	0.0519	1	0.0703	2	2
Bimat	2	33	Male	0.053	1	0.054	1	2
Bimat	2	14	Male	0.0483	1	0.0715	2	2
Bimat	2	54	Male	0.0535	1			2
Bimat	2	20	Female	0.0644	1	0.0747	2	2
Bimat	2	44	Female	0.0678	2	0.0734	2	2
Vidaro	3	13	Female	0.0519	1	0.0488	1	2
Vidaro	3	8	Female	0.081	2	0.0606	1	2
Bimat	2	52	Male	0.0491	1	0.0601	1	2
Bimat	2	13	Male	0.0523	1	0.0514	1	2
Vidaro	3	41	Male	0.0595	1	0.0558	1	2
Bimat	2	46	Female	0.0558	1	0.0511	1	2
Yambayamba	2	9	Male	0.048	1	0.0521	1	2
Yambayamba	2	11	Male	0.0549	1			2
Bimat	2	17	Male	0.0659	1	0.1038	2	2
Bimat	2	50	Male	0.0541	1	0.0588	1	2
Yambayamba	2	11	Male	0.0684	2			2
Bimat	2	50	Female	0.082	2	0.2404	2	2
Bimat	2	26	Female	0.0577	1	0.0606	1	2
Yambayamba	2	33	Male	0.051	1	0.0528	1	2
Bimat	2	11	Male	0.06	1	0.0595	1	2
Bimat	2	60	Female	0.0493	1	0.058	1	2
Bimat	2	15	Female	0.063	1	0.0711	2	2
Bimat	2	15	Female	0.1355	2			2
Yambayamba	2	62	Male	0.0765	2			2
Bimat	2	52	Female	0.0591	1			2
Lilau	3	6	Male	0.2654	2	0.1319	2	2
Bimat	2	39	Female	0.0595	1	0.056	1	2
Yambayamba	2	6	Male	0.0785	2	0.0532	1	2
Bimat	2	9	Female	0.0655	1	0.068	2	2
Bimat	2	12	Female	0.0686	2	0.068	2	2
Bimat	2	40	Male	0.0565	1	0.0675	2	2
Bimat	2	45	Female	0.0682	2	0.0619	1	2
Bimat	2	43	Male	0.051	1	0.0601	1	2
Bimat	2	28	Male	0.0631	1	0.0514	1	2
Bimat	2	8	Male	0.069	2	0.0617	1	2
Vidaro	3	10	Female	0.0533	1	0.0485	1	2
Vidaro	3	14	Female	0.0569	1	0.0483	1	2
Vidaro	3	13	Female	0.0591	1	0.0559	1	2
Vidaro	3	8	Female	0.0705	2	0.0601	1	2
Vidaro	3	51	Male	0.0554	1	0.0538	1	2
Vidaro	3	23	Female	0.0618	1			2
Moap	2	28	Female	0.063	1	0.0484	1	2
Moap	2	46	Female	0.0627	1	0.0681	2	2
Moap	2	51	Male	0.0773	2	0.0593	1	2
Vidaro	3	24	Female	0.0803	2	0.06	1	2
Vidaro	3	6	Male	0.0667	2	0.0476	1	2
Vidaro	3	46	Male	0.0695	2			2
Vidaro	3	13	Male	0.0561	1	0.0468	1	2
Vidaro	3	17	Male	0.0644	1	0.0595	1	2
Vidaro	3	59	Female	0.0767	2	0.0528	1	2
Vidaro	3	37	Female	0.0545	1	0.0491	1	2
Moap	2	54	Male	0.0813	2	0.0754	2	2
Moap	2	26	Male	0.0911	2	0.089	2	2
Moap	2	25	Male	0.0574	1	0.0478	1	2
Vidaro	3	32	Female	0.0692	2	0.055	1	2
Vidaro	3	42	Male	0.0611	1	0.0665	2	2
Vidaro	3	13	Female	0.0628	1	0.0471	1	2
Vidaro	3	19	Male	0.057	1	0.0517	1	2
Vidaro	3	17	Male	0.0556	1	0.0549	1	2
Vidaro	3	39	Female	0.0635	1	0.063	1	2
Vidaro	3	11	Female	0.0599	1	0.056	1	2
Vidaro	3	34	Male	0.0678	2	0.0581	1	2
Vidaro	3	34	Female	0.0589	1	0.0485	1	2
Vidaro	3	14	Female	0.0747	2	0.06	1	2
Vidaro	3	12	Female	0.0665	2	0.0534	1	2
Vidaro	3	8	Male	0.0632	1	0.0529	1	2
Siriar	2	30	Male	0.0796	2			2
Vidaro	3	45	Male	0.0721	2	0.067	2	2
Vidaro	3	25	Female	0.1371	2	0.0672	2	2
Vidaro	3	30	Male	0.1365	2			2
Vidaro	3	42	Male	0.067	2	0.052	1	2
Vidaro	3	25	Male	0.08	2	0.0555	1	2
Vidaro	3	48	Male	0.0601	1			2
Vidaro	3	48	Female	0.0688	2			2
Siriar	2	43	Female	0.0653	1	0.0881	2	2
Vidaro	3	8	Male	0.0754	2	0.0661	1	2
Siriar	2	45	Male	0.0503	1	0.0485	1	2
Siriar	2	20	Male	0.0586	1			2
Siriar	2	9	Female	0.0539	1	0.0539	1	2
Siriar	2	22	Male	0.063	1			2
Siriar	2	49	Female	0.0659	1	0.059	1	2
Siriar	2	59	Male	0.0607	1	0.0475	1	2
Kalelat	3	36	Male	0.0764	2	0.0919	2	2
Kalelat	3	28	Male	0.0606	1	0.0538	1	2
Kalelat	3	23	Male	0.082	2	0.0743	2	2
Kalelat	3	45	Male	0.0509	1	0.051	1	2
Kalelat	3	25	Male	0.0738	2	0.0822	2	2
Kalelat	3	22	Male	0.1893	2	0.1679	2	2
Kalelat	3	23	Male	0.11	2	0.0669	2	2
Kalelat	3	18	Male	0.065	1	0.0568	1	2
Kalelat	3	16	Male	0.0821	2	0.0562	1	2
Kalelat	3	18	Male	0.0733	2			2
Kalelat	3	16	Male	0.0645	1	0.071	2	2
Kalelat	3	17	Male	0.0538	1			2
Kalelat	3	14	Male	0.0689	2	0.0512	1	2
Kalelat	3	22	Male	0.059	1	0.0505	1	2
Kalelat	3	19	Male	1.0131	2	0.216	2	2
Kalelat	3	21	Female	0.0601	1	0.0529	1	2
Kalelat	3	18	Female	0.0655	1			2
Kalelat	3	11	Female	0.0553	1	0.0559	1	2
Busip	3	26	Female	0.0601	1	0.0511	1	2
Kalelat	3	48	Male	0.0596	1			2
Busip	3	10	Male	0.0739	2			2
Busip	3	11	Female	0.0602	1			2
Busip	3	13	Female	0.0668	2			2
Kalelat	3	22	Male	0.2287	2	0.1387	2	2
Busip	3	32	Female	0.0676	2			2
Busip	3	68	Male	0.068	2			2
Ambana	3	50	Male	0.0552	1	0.0502	1	2
Babangawa	2	13	Male	0.0711	2	0.0601	1	2
Babangawa	2	57	Female	0.0783	2	0.0667	2	2
Babangawa	2	10	Male	0.0787	2	0.1057	2	2
Babangawa	2	40	Female	0.0816	2	0.0688	2	2
Busip	3	17	Male	0.0618	1	0.0644	1	2
Babangawa	2	18	Male	0.0755	2			2
Babangawa	2	23	Female	0.0608	1	0.0604	1	2
Babangawa	2	17	Female	0.0536	1	0.0659	1	2
Babangawa	2	19	Female	0.061	1	0.0612	1	2
Babangawa	2	10	Male	0.0615	1			2
Babangawa	2	23	Male	0.0601	1	0.0568	1	2
Babangawa	2	10	Male	0.0631	1	0.0638	1	2
Babangawa	2	20	Female	0.0771	2	0.0712	2	2
Babangawa	2	14	Male	0.0566	1	0.0529	1	2
Babangawa	2	53	Female	0.0595	1	0.0705	2	2
Babangawa	2	18	Female	0.0739	2	0.0595	1	2
Babangawa	2	8	Male	0.0701	2			2
Babangawa	2	16	Female	0.0779	2	0.0682	2	2
Kalelat	3	39	Male	0.0628	1			2
Kalelat	3	28	Male	0.0668	2	0.0586	1	2
Kalelat	3	21	Male	0.1433	2			2
Kalelat	3	43	Male	0.0739	2			2
Kalelat	3	26	Male	0.0725	2	0.0715	2	2
Babangawa	2	21	Male	0.2153	2	0.0926	2	2
Babangawa	2	16	Male	0.0631	1	0.0634	1	2
Babangawa	2	15	Female	0.0682	2	0.0575	1	2
Kalelat	3	7	Male	0.0597	1			2
Babangawa	2	14	Male	0.0564	1	0.0521	1	2
Kalelat	3	10	Female	0.058	1			2
Kalelat	3	13	Male	0.0701	2			2
Kalelat	3	69	Male	0.0563	1	0.0458	1	2
Babangawa	2	22	Male	0.0563	1			2
Babangawa	2	42	Male	0.0913	2	0.0831	2	2
Kalelat	3	58	Female	0.0892	2	0.0703	2	2
Kalelat	3	27	Male	0.1075	2			2
Masavura	2	51	Female	0.0575	1			2
Masavura	2	59	Male	0.0561	1			2
Babangawa	2	48	Male	0.0612	1	0.058	1	2
Vidaro	3	53	Male	0.0669	2			2
Masavura	2	39	Female	0.0553	1			2
Masavura	2	17	Female	0.0463	1	0.0491	1	2
Masavura	2	13	Female	0.058	1			2
Masavura	2	28	Male	0.0485	1			2
Vidaro	3	11	Female	0.054	1	0.0607	1	2
Vidaro	3	41	Female	0.0846	2	0.0621	1	2
Vidaro	3	42	Female	0.0483	1	0.0514	1	2
Babangawa	2	34	Male	0.6869	2			2
Masavura	2	6	Male	0.0662	1	0.0478	1	2
Masavura	2	26	Female	0.1196	2	0.0594	1	2
Masavura	2	14	Female	0.0666	2	0.0464	1	2
Masavura	2	14	Female	0.0718	2			2
Babangawa	2	16	Male	0.1256	2	0.0659	1	2
Masavura	2	16	Female	0.0628	1			2
Masavura	2	54	Male	0.0498	1	0.0481	1	2
Masavura	2	61	Male	0.1073	2	0.0604	1	2
Masavura	2	54	Female	0.0722	2	0.0546	1	2
Masavura	2	31	Male	0.0593	1	0.0492	1	2
Masavura	2	24	Male	0.0505	1	0.0486	1	2
Masavura	2	48	Male	0.1152	2			2
Dalua	2	33	Female			0.4786	2	1
Dalua	2	16	Male			1.7367	2	1
Aidibal	3	11	Female			0.0916	2	1
Tobenam	2	12	Female			0.3442	2	1
Tobenam	2	34	Female			0.3334	2	1
Suaru	3	7	Male			0.0915	2	1
Lilau	3	17	Female			0.1403	2	1
Masaura	2	10	Female			0.4205	2	1
Babangawa	2	19	Male			0.0729	2	1

## Sheet: Baseline
Village	Arm	Age	Gender	NIE ELISA baseline OD	NIE results
Kabak	2	49	Male	0.1337	2
Kabak	2	38	Male	0.0626	1
kabak	2	38	Male	0.0536	1
kabak	2	55	Male	0.0692	2
kabak	2	22	Male	0.0669	2
kabak	2	38	Male	0.0591	1
Dalua	2	35	Female	0.1248	2
Dalua	2	5	Male	0.0687	2
Dalua	2	35	Male	0.176	2
Dalua	2	62	Male	0.1512	2
Dalua	2	32	Male	0.0871	2
Dalua	2	32	Female	0.1022	2
Dalua	2	15	Male	0.0759	2
Dalua	2	35	Male	0.2313	2
Dalua	2	67	Male	0.0848	2
Dalua	2	21	Male	0.1611	2
Dalua	2	9	Female	0.0716	2
Dalua	2	58	Male	0.0901	2
Dalua	2	45	Female	0.11	2
Dalua	2	31	Female	0.1066	2
Dalua	2	12	Female	0.1002	2
Dalua	2	35	Female	0.059	1
Dalua	2	39	Female	0.0837	2
Dalua	2	12	Female	0.0751	2
Dalua	2	45	Male	0.1197	2
Dalua	2	44	Female	0.0936	2
Dalua	2	15	Male	0.7509	2
Dalua	2	39	Female	0.0845	2
Dalua	2	12	Female	0.0775	2
Dalua	2	42	Male	0.322	2
Dalua	2	7	Male	0.0857	2
Dalua	2	19	Female	0.0782	2
Dalua	2	54	Female	0.1041	2
Dalua	2	32	Male	0.3719	2
Dalua	2	6	Male	0.086	2
Dalua	2	11	Male	0.1121	2
Dalua	2	34	Female	0.1495	2
Dalua	2	16	Female	0.1065	2
Dalua	2	51	Male	0.0911	2
Dalua	2	32	Male	0.067	2
Dalua	2	23	Female	0.0719	2
Dalua	2	18	Male	0.0788	2
Dalua	2	14	female	0.0858	2
Dalua	2	13	female	1.9106	2
Dalua	2	25	female	0.106	2
Dalua	2	31	Male	0.0767	2
Dalua	2	6	Male	0.0914	2
Dalua	2	17	Female	0.0861	2
Dalua	2	69	Male	0.7921	2
Dalua	2	32	Male	0.1657	2
Dalua	2	33	Female	0.0952	2
Dalua	2	45	Male	0.1078	2
Dalua	2	17	Male	0.0906	2
Dalua	2	17	Male	0.0622	1
Dalua	2	41	Male	0.0913	2
Dalua	2	33	Female	0.5238	2
Dalua	2	33	Male	0.1712	2
Dalua	2	45	Male	0.0681	2
Dalua	2	42	Male	0.1004	2
Dalua	2	26	Female	0.3424	2
Dalua	2	48	Female	0.083	2
Dalua	2	34	Female	0.0744	2
Dalua	2	37	Female	0.0668	2
Dalua	2	32	Male	0.6034	2
Dalua	2	28	Female	0.0806	2
Dalua	2	30	Male	0.1182	2
Dalua	2	37	Male	0.1484	2
Dalua	2	41	Male	0.1559	2
Dalua	2	29	Female	0.0971	2
Dalua	2	40	Female	0.125	2
Dalua	2	36	Female	0.0771	2
Dalua	2	41	Male	0.8182	2
Dalua	2	17	Female	0.1106	2
Dalua	2	58	Male	0.1344	2
Dalua	2	58	Female	0.3352	2
Dalua	2	29	Female	0.0733	2
Dugumor	2	21	Male	0.0685	2
Dugumor	2	17	Male	0.0737	2
Dugumor	2	16	Male	0.1296	2
Dugumor	2	16	Male	0.0605	1
Dugumor	2	22	Male	0.0558	1
Dalua	2	38	Male	0.1017	2
Dugumor	2	55	Male	0.0684	2
Dugumor	2	28	Male	0.1363	2
Dugumor	2	20	Male	0.0755	2
Dugumor	2	19	Male	0.1806	2
Dugumor	2	19	Male	0.0679	2
Dugumor	2	44	Male	0.1091	2
Dugumor	2	55	Female	0.0706	2
Dugumor	2	19	Male	0.0696	2
Dugumor	2	19	Male	0.0917	2
Dugumor	2	58	Male	0.0923	2
Dugumor	2	22	Male	0.0692	2
Dugumor	2	17	Male	0.0624	1
Dugumor	2	17	Female	0.0642	1
Dugumor	2	14	Male	0.0732	2
Dugumor	2	34	Female	0.064	1
Dugumor	2	12	Male	0.0691	2
Dugumor	2	17	Female	0.0633	1
Dugumor	2	11	Female	0.1099	2
Dugumor	2	16	Female	0.2393	2
Dugumor	2	14	Male	0.075	2
Dugumor	2	46	Female	0.0803	2
Dugumor	2	32	Female	0.0626	1
Dugumor	2	16	Female	0.0705	2
Dugumor	2	14	Female	0.0926	2
Dugumor	2	11	Female	0.0651	1
Dugumor	2	32	Female	0.0692	2
Dugumor	2	16	Female	0.0698	2
Dugumor	2	49	Male	0.0942	2
Dugumor	2	7	Male	0.0758	2
Dugumor	2	40	Female	1.4221	2
Dugumor	2	6	Female	0.0649	1
Dugumor	2	12	Female	0.0933	2
Dugumor	2	30	Female	0.1438	2
Dugumor	2	7	Male	0.0709	2
Dugumor	2	21	Male	0.0758	2
Dugumor	2	7	Female	0.0611	1
Dugumor	2	27	Male	0.0595	1
Dugumor	2	53	Male	0.0785	2
Dugumor	2	53	Male	0.0628	1
Dugumor	2	48	Male	0.1363	2
Dugumor	2	22	Female	0.0699	2
Dugumor	2	16	Female	0.0643	1
Dugumor	2	5	Female	0.0792	2
Dugumor	2	14	Male	0.0868	2
Dugumor	2	9	Male	0.1396	2
Dugumor	2	25	Male	0.0694	2
Dugumor	2	41	Female	0.1053	2
Dugumor	2	49	Female	0.0971	2
Dugumor	2	44	Female	0.2041	2
Dugumor	2	66	Male	0.0671	2
Dugumor	2	6	Male	0.096	2
Dugumor	2	20	Male	0.0935	2
Dugumor	2	37	Female	0.1061	2
Dugumor	2	56	Male	0.0656	1
Dugumor	2	28	Male	0.0705	2
Dugumor	2	31	Male	0.0689	2
Dugumor	2	37	Female	0.0796	2
Dugumor	2	61	Male	0.1247	2
Dugumor	2	39	Male	0.0746	2
Dugumor	2	20	Male	0.0744	2
Dugumor	2	34	Female	0.0749	2
Dugumor	2	56	Male	0.0807	2
Dugumor	2	55	Male	0.0702	2
Dugumor	2	34	Male	0.0895	2
Dugumor	2	54	Female	0.0788	2
Kaukambar	2	40	Male	0.0753	2
kaukambar	2	55	Male	0.0898	2
kaukambar	2	68	Male	0.0706	2
kaukambar	2	10	Female	0.0529	1
kaukambar	2	15	Male	0.0823	2
kaukambar	2	60	Female	0.0551	1
Tobenam	2	46	Female	0.0759	2
tobenam	2	34	Female	0.0596	1
Tobenam	2	22	Male	0.053	1
Tobenam	2	25	Male	0.0642	1
tobenam	2	29	Male	0.0693	2
Tobenam	2	32	Male	0.0637	1
Aidibal	3	59	Female	0.2057	2
Aidibal	3	38	Male	0.132	2
Aidibal	3	23	Female	0.0867	2
Aidibal	3	42	Male	0.1064	2
Aidibal	3	46	Male	0.106	2
Aidibal	3	53	Female	0.0974	2
Aidibal	3	53	Male	0.0705	2
Aidibal	3	23	Male	0.0688	2
Aidibal	3	13	Female	0.0949	2
Aidibal	3	13	Male	0.0929	2
Aidibal	3	50	Female	0.0787	2
Aidibal	3	9	Female	0.0875	2
Aidibal	3	16	Female	0.0633	1
Aidibal	3	45	Female	0.0912	2
Aidibal	3	26	Male	0.1269	2
Aidibal	3	29	Male	0.0838	2
Aidibal	3	72	Male	0.071	2
Aidibal	3	60	Female	0.1224	2
Aidibal	3	17	Female	0.0701	2
Aidibal	3	52	Male	0.1236	2
Aidibal	3	47	Male	0.1021	2
Aidibal	3	36	Male	0.0792	2
Aidibal	3	47	Male	0.0827	2
Aidibal	3	35	Male	0.0865	2
Aidibal	3	33	Male	0.0764	2
Aidibal	3	32	Male	0.0824	2
Aidibal	3	54	Female	0.0774	2
Aidibal	3	47	Male	0.0952	2
Aidibal	3	46	Female	0.0933	2
Aidibal	3	38	Male	0.2485	2
Aidibal	3	65	Female	0.4905	2
Aidibal	3	25	Female	0.0821	2
Aidibal	3	68	Male	0.3715	2
Aidibal	3	66	Female	0.1613	2
Aidibal	3	31	Male	0.0879	2
Aidibal	3	39	Male	0.1244	2
Aidibal	3	21	Male	0.0619	1
Aidibal	3	43	Male	0.1317	2
Aidibal	3	54	Male	0.0802	2
Aidibal	3	14	Male	0.1144	2
Aidibal	3	53	Male	0.2208	2
Aidibal	3	40	Male	0.0905	2
Aidibal	3	28	Female	0.2255	2
Aidibal	3	49	Male	0.0597	1
Aidibal	3	60	Female	1.4927	2
Aidibal	3	23	Male	0.1141	2
Aidibal	3	53	Male	0.114	2
Aidibal	3	21	Male	0.0682	2
Aidibal	3	63	Male	0.069	2
Aidibal	3	78	Male	0.1936	2
Aidibal	3	34	Male	0.0909	2
Aidibal	3	47	Male	0.0607	1
Aidibal	3	31	Female	0.0874	2
Aidibal	3	17	Female	0.068	2
Aidibal	3	49	Male	0.1314	2
Aidibal	3	14	Female	0.2661	2
Aidibal	3	58	Female	0.0928	2
Aidibal	3	70	Male	0.1351	2
Aidibal	3	33	Male	0.1893	2
Aidibal	3	25	Male	0.7766	2
Aidibal	3	69	Female	0.1477	2
Aidibal	3	32	Male	0.0634	1
Aidibal	3	45	Male	0.1292	2
Aidibal	3	37	Female	0.1481	2
Aidibal	3	25	Female	0.0819	2
Aidibal	3	36	Male	0.0627	1
Aidibal	3	36	Female	0.0857	2
Aidibal	3	55	Male	0.2704	2
Aidibal	3	29	Male	0.2093	2
Aidibal	3	57	Female	0.1589	2
Aidibal	3	26	Female	0.1222	2
Aidibal	3	38	Male	0.21	2
Aidibal	3	22	Male	0.1402	2
Aidibal	3	20	Male	0.0793	2
Aidibal	3	17	Male	0.4332	2
Suaru	3	25	Female	0.1605	2
Suaru	3	27	Male	0.0929	2
Suaru	3	29	Female	0.2567	2
Suaru	3	13	Female	0.0899	2
Suaru	3	7	Male	0.0805	2
Suaru	3	44	Male	0.0777	2
Suaru	3	21	Male	0.0801	2
Suaru	3	13	Male	0.0878	2
Suaru	3	18	Female	0.1018	2
Suaru	3	37	Female	0.1106	2
Suaru	3	9	Male	0.0902	2
Suaru	3	42	Female	0.0778	2
Suaru	3	6	Female	0.0621	1
Suaru	3	54	Male	0.1518	2
Suaru	3	20	Male	0.0896	2
Suaru	3	18	Male	0.0741	2
Suaru	3	51	Female	0.089	2
Suaru	3	53	Male	0.1998	2
Suaru	3	60	Male	0.1089	2
Suaru	3	64	Female	0.0992	2
Suaru	3	11	Male	0.0801	2
Suaru	3	42	Male	0.1647	2
Suaru	3	15	Male	0.0768	2
Suaru	3	59	Male	0.0859	2
Suaru	3	17	Male	0.0748	2
Suaru	3	55	Female	0.0754	2
Suaru	3	45	Female	0.73	2
Suaru	3	23	Male	0.1162	2
Suaru	3	30	Female	0.8681	2
Suaru	3	42	Male	0.0696	2
Suaru	3	47	Male	0.0868	2
Suaru	3	55	Female	0.0765	2
Suaru	3	14	Female	0.1156	2
Suaru	3	16	Female	0.0799	2
Suaru	3	45	Male	0.3738	2
Suaru	3	33	Male	0.1642	2
Suaru	3	34	Female	0.0697	2
Suaru	3	25	Female	0.2608	2
Suaru	3	7	Male	0.1261	2
Suaru	3	26	Female	0.0612	1
Suaru	3	12	Female	0.0887	2
Suaru	3	42	Male	0.0712	2
Suaru	3	28	Male	0.0952	2
Suaru	3	32	Male	0.1234	2
Suaru	3	53	Male	0.3486	2
Suaru	3	33	Male	0.0698	2
Suaru	3	47	Female	0.0888	2
Suaru	3	16	Female	0.0672	2
Suaru	3	34	Male	0.0583	1
Suaru	3	25	Female	0.0872	2
Suaru	3	26	Male	0.109	2
Suaru	3	36	Female	0.0709	2
Suaru	3	19	Male	0.0655	1
Suaru	3	16	Female	0.0798	2
Suaru	3	16	Female	0.0746	2
Suaru	3	40	Male	0.8942	2
Suaru	3	51	Male	0.059	1
Wangor	3	46	Male	0.1209	2
Wangor	3	41	Male	0.0577	1
Wangor	3	10	Male	0.0574	1
Wangor	3	58	Male	0.0525	1
Wangor	3	5	Female	0.0588	1
Wangor	3	36	Male	0.0603	1
Wangor	3	27	Female	0.0509	1
Wangor	3	10	Male	0.0717	2
Wangor	3	18	Female	0.0543	1
Wangor	3	40	Male	0.2102	2
Wangor	3	31	Female	0.0622	1
Wangor	3	12	Male	0.0789	2
Wangor	3	11	Male	0.0701	2
Wangor	3	17	Female	0.0691	2
Wangor	3	31	Male	0.0806	2
Wangor	3	31	Male	0.0567	1
Wangor	3	13	Female	0.0717	2
Wangor	3	26	Male	0.0619	1
Wangor	3	24	Female	2.7156	2
Wangor	3	10	Male	0.0597	1
Wangor	3	52	Male	0.0583	1
Wangor	3	8	Male	0.0496	1
Wangor	3	33	Female	0.1047	2
Wangor	3	66	Male	0.4904	2
Lilau	3	6	Female	0.0621	1
Lilau	3	8	Male	0.0523	1
Lilau	3	32	Female	0.078	2
Bonaputa	3	50	Male	0.0906	2
Lilau	3	23	Female	0.066	1
Lilau	3	8	Female	0.0531	1
Lilau	3	10	Female	0.1094	2
Lilau	3	38	Female	0.0776	2
Lilau	3	21	Male	0.0824	2
Lilau	3	24	Female	0.0685	2
Lilau	3	10	Female	0.0669	2
Bonaputa	3	12	Female	0.0592	1
Bonaputa	3	34	Female	0.0561	1
Bonaputa	3	67	Male	0.0549	1
Lilau	3	42	Male	0.0497	1
Bonaputa	3	29	Male	0.0523	1
Lilau	3	40	Male	0.0466	1
Lilau	3	6	Male	0.0528	1
Lilau	3	11	Male	0.0715	2
Lilau	3	14	Male	0.064	1
Lilau	3	11	Male	0.0621	1
Lilau	3	39	Female	0.06	1
Lilau	3	20	Male	0.0584	1
Bonaputa	3	37	Male	0.0509	1
Bonaputa	3	44	Female	0.056	1
Babangawa	2	56	Female	0.0574	1
Babangawa	2	38	Male	0.0566	1
Babangawa	2	59	Male	0.071	2
Babangawa	2	54	Female	0.0654	1
Babangawa	2	75	Female	0.0532	1
Babangawa	2	23	Female	0.0965	2
Babangawa	2	33	Male	0.0686	2
Babangawa	2	28	Male	0.0614	1
Babangawa	2	22	Male	0.0609	1
Babangawa	2	55	Male	0.0569	1
Babangawa	2	34	Male	0.0644	1
Bom	2	44	Male	0.0602	1
Bom	2	29	Male	0.0556	1
Bom	2	10	Male	0.0648	1
Bom	2	17	Male	0.0647	1
Bom	2	37	Female	0.0733	2
Bom	2	32	Male	0.0599	1
Yambayamba	2	68	Male	0.0653	1
Bimat	2	55	Male	0.067	2
Bimat	2	46	Male	0.2353	2
Bimat	2	25	Male	0.0458	1
Bimat	2	9	Male	0.0496	1
Bimat	2	31	Male	0.0499	1
Bimat	2	51	Male	0.0495	1
Yambayamba	2	9	Female	0.0498	1
Bimat	2	14	Female	0.056	1
Bimat	2	48	Female	0.0495	1
Vidaro	3	46	Male	0.0914	2
Vidaro	3	33	Female	0.0657	1
Vidaro	3	12	Female	0.0805	2
Vidaro	3	13	Female	0.0649	1
Vidaro	3	29	Female	0.1036	2
Vidaro	3	13	Male	0.0583	1
Bimat	2	48	Male	0.0459	1
Vidaro	3	12	Male	0.065	1
Vidaro	3	45	Male	0.188	2
Bimat	2	20	Male	1.2331	2
Vidaro	3	20	Female	0.0776	2
Bimat	2	17	Male	0.0759	2
Bimat	2	59	Male	0.0666	2
Vidaro	3	14	Male	0.0714	2
Vidaro	3	9	Male	0.0525	1
Bimat	2	15	Female	0.0548	1
Bimat	2	51	Female	0.076	2
Vidaro	3	8	Female	0.0534	1
Vidaro	3	17	Female	0.0671	2
Bimat	2	55	Female	0.0709	2
Vidaro	3	14	Male	0.051	1
Bimat	2	12	Female	0.0538	1
Bimat	2	34	Male	0.0488	1
Vidaro	3	12	Male	0.0697	2
Bimat	2	57	Male	0.0443	1
Vidaro	3	44	Female	0.0585	1
Bimat	2	33	Male	0.0629	1
Vidaro	3	8	Male	0.0659	1
Bimat	2	26	Male	0.3875	2
Vidaro	3	40	Female	0.0603	1
Bimat	2	30	Female	0.0732	2
Vidaro	3	57	Female	0.0696	2
Vidaro	3	34	Male	0.6974	2
Vidaro	3	11	Female	0.0624	1
Bimat	2	18	Male	0.0453	1
Vidaro	3	9	Female	0.0671	2
Bimat	2	46	Male	0.0625	1
Bimat	2	38	Female	0.0519	1
Bimat	2	33	Male	0.053	1
Bimat	2	14	Male	0.0483	1
Bimat	2	54	Male	0.0535	1
Bimat	2	20	Female	0.0644	1
Bimat	2	44	Female	0.0678	2
Vidaro	3	13	Female	0.0519	1
Vidaro	3	8	Female	0.081	2
Bimat	2	52	Male	0.0491	1
Bimat	2	13	Male	0.0523	1
Vidaro	3	41	Male	0.0595	1
Bimat	2	46	Female	0.0558	1
Yambayamba	2	9	Male	0.048	1
Yambayamba	2	11	Male	0.0549	1
Bimat	2	17	Male	0.0659	1
Bimat	2	50	Male	0.0541	1
Yambayamba	2	11	Male	0.0684	2
Bimat	2	50	Female	0.082	2
Bimat	2	26	Female	0.0577	1
Yambayamba	2	33	Male	0.051	1
Bimat	2	11	Male	0.06	1
Bimat	2	60	Female	0.0493	1
Bimat	2	15	Female	0.063	1
Bimat	2	15	Female	0.1355	2
Yambayamba	2	62	Male	0.0765	2
Bimat	2	52	Female	0.0591	1
Lilau	3	6	Male	0.2654	2
Bimat	2	39	Female	0.0595	1
Yambayamba	2	6	Male	0.0785	2
Bimat	2	9	Female	0.0655	1
Bimat	2	12	Female	0.0686	2
Bimat	2	40	Male	0.0565	1
Bimat	2	45	Female	0.0682	2
Bimat	2	43	Male	0.051	1
Bimat	2	28	Male	0.0631	1
Bimat	2	8	Male	0.069	2
Vidaro	3	10	Female	0.0533	1
Vidaro	3	14	Female	0.0569	1
Vidaro	3	13	Female	0.0591	1
Vidaro	3	8	Female	0.0705	2
Vidaro	3	51	Male	0.0554	1
Vidaro	3	23	Female	0.0618	1
Moap	2	28	Female	0.063	1
Moap	2	46	Female	0.0627	1
Moap	2	51	Male	0.0773	2
Vidaro	3	24	Female	0.0803	2
Vidaro	3	6	Male	0.0667	2
Vidaro	3	46	Male	0.0695	2
Vidaro	3	13	Male	0.0561	1
Vidaro	3	17	Male	0.0644	1
Vidaro	3	59	Female	0.0767	2
Vidaro	3	37	Female	0.0545	1
Moap	2	54	Male	0.0813	2
Moap	2	26	Male	0.0911	2
Moap	2	25	Male	0.0574	1
Vidaro	3	32	Female	0.0692	2
Vidaro	3	42	Male	0.0611	1
Vidaro	3	13	Female	0.0628	1
Vidaro	3	19	Male	0.057	1
Vidaro	3	17	Male	0.0556	1
Vidaro	3	39	Female	0.0635	1
Vidaro	3	11	Female	0.0599	1
Vidaro	3	34	Male	0.0678	2
Vidaro	3	34	Female	0.0589	1
Vidaro	3	14	Female	0.0747	2
Vidaro	3	12	Female	0.0665	2
Vidaro	3	8	Male	0.0632	1
Siriar	2	30	Male	0.0796	2
Vidaro	3	45	Male	0.0721	2
Vidaro	3	25	Female	0.1371	2
Vidaro	3	30	Male	0.1365	2
Vidaro	3	42	Male	0.067	2
Vidaro	3	25	Male	0.08	2
Vidaro	3	48	Male	0.0601	1
Vidaro	3	48	Female	0.0688	2
Siriar	2	43	Female	0.0653	1
Vidaro	3	8	Male	0.0754	2
Siriar	2	45	Male	0.0503	1
Siriar	2	20	Male	0.0586	1
Siriar	2	9	Female	0.0539	1
Siriar	2	22	Male	0.063	1
Siriar	2	49	Female	0.0659	1
Siriar	2	59	Male	0.0607	1
Kalelat	3	36	Male	0.0764	2
Kalelat	3	28	Male	0.0606	1
Kalelat	3	23	Male	0.082	2
Kalelat	3	45	Male	0.0509	1
Kalelat	3	25	Male	0.0738	2
Kalelat	3	22	Male	0.1893	2
Kalelat	3	23	Male	0.11	2
Kalelat	3	18	Male	0.065	1
Kalelat	3	16	Male	0.0821	2
Kalelat	3	18	Male	0.0733	2
Kalelat	3	16	Male	0.0645	1
Kalelat	3	17	Male	0.0538	1
Kalelat	3	14	Male	0.0689	2
Kalelat	3	22	Male	0.059	1
Kalelat	3	19	Male	1.0131	2
Kalelat	3	21	Female	0.0601	1
Kalelat	3	18	Female	0.0655	1
Kalelat	3	11	Female	0.0553	1
Busip	3	26	Female	0.0601	1
Kalelat	3	48	Male	0.0596	1
Busip	3	10	Male	0.0739	2
Busip	3	11	Female	0.0602	1
Busip	3	13	Female	0.0668	2
Kalelat	3	22	Male	0.2287	2
Busip	3	32	Female	0.0676	2
Busip	3	68	Male	0.068	2
Ambana	3	50	Male	0.0552	1
Babangawa	2	13	Male	0.0711	2
Babangawa	2	57	Female	0.0783	2
Babangawa	2	10	Male	0.0787	2
Babangawa	2	40	Female	0.0816	2
Busip	3	17	Male	0.0618	1
Babangawa	2	18	Male	0.0755	2
Babangawa	2	23	Female	0.0608	1
Babangawa	2	17	Female	0.0536	1
Babangawa	2	19	Female	0.061	1
Babangawa	2	10	Male	0.0615	1
Babangawa	2	23	Male	0.0601	1
Babangawa	2	10	Male	0.0631	1
Babangawa	2	20	Female	0.0771	2
Babangawa	2	14	Male	0.0566	1
Babangawa	2	53	Female	0.0595	1
Babangawa	2	18	Female	0.0739	2
Babangawa	2	8	Male	0.0701	2
Babangawa	2	16	Female	0.0779	2
Kalelat	3	39	Male	0.0628	1
Kalelat	3	28	Male	0.0668	2
Kalelat	3	21	Male	0.1433	2
Kalelat	3	43	Male	0.0739	2
Kalelat	3	26	Male	0.0725	2
Babangawa	2	21	Male	0.2153	2
Babangawa	2	16	Male	0.0631	1
Babangawa	2	15	Female	0.0682	2
Kalelat	3	7	Male	0.0597	1
Babangawa	2	14	Male	0.0564	1
Kalelat	3	10	Female	0.058	1
Kalelat	3	13	Male	0.0701	2
Kalelat	3	69	Male	0.0563	1
Babangawa	2	22	Male	0.0563	1
Babangawa	2	42	Male	0.0913	2
Kalelat	3	58	Female	0.0892	2
Kalelat	3	27	Male	0.1075	2
Masavura	2	51	Female	0.0575	1
Masavura	2	59	Male	0.0561	1
Babangawa	2	48	Male	0.0612	1
Vidaro	3	53	Male	0.0669	2
Masavura	2	39	Female	0.0553	1
Masavura	2	17	Female	0.0463	1
Masavura	2	13	Female	0.058	1
Masavura	2	28	Male	0.0485	1
Vidaro	3	11	Female	0.054	1
Vidaro	3	41	Female	0.0846	2
Vidaro	3	42	Female	0.0483	1
Babangawa	2	34	Male	0.6869	2
Masavura	2	6	Male	0.0662	1
Masavura	2	26	Female	0.1196	2
Masavura	2	14	Female	0.0666	2
Masavura	2	14	Female	0.0718	2
Babangawa	2	16	Male	0.1256	2
Masavura	2	16	Female	0.0628	1
Masavura	2	54	Male	0.0498	1
Masavura	2	61	Male	0.1073	2
Masavura	2	54	Female	0.0722	2
Masavura	2	31	Male	0.0593	1
Masavura	2	24	Male	0.0505	1
Masavura	2	48	Male	0.1152	2

## Sheet: 12 months follow up
Village	Arm	Age	Gender	NIE ELISA 1 year OD	NIE results
Kabak	2	49	Male	0.1135	2
Kabak	2	38	Male	0.0735	2
kabak	2	38	Male	0.0511	1
kabak	2	55	Male	0.0619	1
kabak	2	22	Male	0.0599	1
kabak	2	38	Male	0.0544	1
Dalua	2	35	Female	0.0828	2
Dalua	2	5	Male	0.1013	2
Dalua	2	35	Male	0.1507	2
Dalua	2	62	Male	0.1138	2
Dalua	2	32	Male	0.0775	2
Dalua	2	67	Male	0.0676	2
Dalua	2	45	Female	0.084	2
Dalua	2	31	Female	0.0821	2
Dalua	2	35	Female	0.0748	2
Dalua	2	39	Female	0.0762	2
Dalua	2	12	Female	0.0823	2
Dalua	2	45	Male	0.0823	2
Dalua	2	44	Female	0.0804	2
Dalua	2	15	Male	0.0822	2
Dalua	2	12	Female	0.1024	2
Dalua	2	42	Male	0.3813	2
Dalua	2	19	Female	0.0831	2
Dalua	2	32	Male	0.4134	2
Dalua	2	34	Female	0.1211	2
Dalua	2	16	Female	0.0839	2
Dalua	2	32	Male	0.0639	1
Dalua	2	23	Female	0.0628	1
Dalua	2	14	female	0.1512	2
Dalua	2	13	female	1.171	2
Dalua	2	25	female	0.0812	2
Dalua	2	17	Female	0.0704	2
Dalua	2	69	Male	0.6578	2
Dalua	2	32	Male	0.1253	2
Dalua	2	33	Female	0.0867	2
Dalua	2	17	Male	0.071	2
Dalua	2	41	Male	0.084	2
Dalua	2	33	Female	0.337	2
Dalua	2	33	Male	0.2505	2
Dalua	2	42	Male	0.1536	2
Dalua	2	26	Female	0.4469	2
Dalua	2	48	Female	0.0672	2
Dalua	2	37	Female	0.072	2
Dalua	2	32	Male	0.6739	2
Dalua	2	28	Female	0.0807	2
Dalua	2	30	Male	0.1856	2
Dalua	2	37	Male	0.1088	2
Dalua	2	41	Male	0.1182	2
Dalua	2	29	Female	0.0816	2
Dalua	2	38	Male	0.0862	2
Dugumor	2	7	Female	0.0582	1
Dugumor	2	27	Male	0.0593	1
Dugumor	2	53	Male	0.081	2
Dugumor	2	53	Male	0.0648	1
Dugumor	2	48	Male	0.2944	2
Dugumor	2	22	Female	0.077	2
Dugumor	2	66	Male	0.0538	1
Dugumor	2	20	Male	0.1033	2
Dugumor	2	37	Female	0.0705	2
Dugumor	2	56	Male	0.0769	2
Dugumor	2	28	Male	0.0585	1
Dugumor	2	37	Female	0.0574	1
Dugumor	2	61	Male	0.1037	2
Dugumor	2	34	Male	0.1291	2
Kaukambar	2	40	Male	0.0894	2
kaukambar	2	68	Male	0.074	2
kaukambar	2	10	Female	0.0567	1
kaukambar	2	15	Male	0.067	2
kaukambar	2	60	Female	0.0505	1
Tobenam	2	46	Female	0.0668	2
tobenam	2	34	Female	0.0516	1
Tobenam	2	22	Male	0.0557	1
Tobenam	2	25	Male	0.059	1
tobenam	2	29	Male	0.0594	1
Tobenam	2	32	Male	0.0549	1
Aidibal	3	59	Female	0.1011	2
Aidibal	3	42	Male	0.0875	2
Aidibal	3	46	Male	0.1254	2
Aidibal	3	53	Male	0.0538	1
Aidibal	3	23	Male	0.0577	1
Aidibal	3	13	Male	0.0578	1
Aidibal	3	45	Female	0.0554	1
Aidibal	3	26	Male	0.0607	1
Aidibal	3	29	Male	0.0783	2
Aidibal	3	72	Male	0.0557	1
Aidibal	3	60	Female	0.0642	1
Aidibal	3	17	Female	0.0549	1
Aidibal	3	52	Male	0.064	1
Aidibal	3	47	Male	0.0568	1
Aidibal	3	36	Male	0.0576	1
Aidibal	3	47	Male	0.0614	1
Aidibal	3	35	Male	0.0794	2
Aidibal	3	33	Male	0.0573	1
Aidibal	3	32	Male	0.0759	2
Aidibal	3	54	Female	0.0511	1
Aidibal	3	47	Male	0.0618	1
Aidibal	3	46	Female	0.0541	1
Aidibal	3	38	Male	0.0589	1
Aidibal	3	65	Female	0.4565	2
Aidibal	3	25	Female	0.0609	1
Aidibal	3	68	Male	0.3378	2
Aidibal	3	66	Female	0.0666	2
Aidibal	3	31	Male	0.0531	1
Aidibal	3	39	Male	0.0746	2
Aidibal	3	21	Male	0.0553	1
Aidibal	3	43	Male	0.1473	2
Aidibal	3	54	Male	0.0541	1
Aidibal	3	14	Male	0.0615	1
Aidibal	3	53	Male	0.073	2
Aidibal	3	40	Male	0.066	1
Aidibal	3	28	Female	0.0794	2
Aidibal	3	49	Male	0.049	1
Aidibal	3	60	Female	0.399	2
Aidibal	3	23	Male	0.0498	1
Aidibal	3	53	Male	0.0679	2
Aidibal	3	21	Male	0.0594	1
Aidibal	3	63	Male	0.0679	2
Aidibal	3	78	Male	0.1106	2
Aidibal	3	34	Male	0.0822	2
Aidibal	3	47	Male	0.0697	2
Aidibal	3	31	Female	0.0592	1
Aidibal	3	17	Female	0.0538	1
Aidibal	3	49	Male	0.0747	2
Aidibal	3	14	Female	0.0857	2
Aidibal	3	58	Female	0.0591	1
Aidibal	3	70	Male	0.272	2
Aidibal	3	33	Male	0.0662	1
Aidibal	3	25	Male	0.2193	2
Aidibal	3	69	Female	0.1641	2
Aidibal	3	32	Male	0.0499	1
Aidibal	3	45	Male	0.0644	1
Aidibal	3	37	Female	0.0738	2
Aidibal	3	25	Female	0.0525	1
Aidibal	3	36	Male	0.0498	1
Aidibal	3	36	Female	0.0553	1
Aidibal	3	55	Male	0.083	2
Aidibal	3	29	Male	0.0631	1
Aidibal	3	57	Female	0.0782	2
Aidibal	3	26	Female	0.0525	1
Aidibal	3	38	Male	0.0923	2
Aidibal	3	22	Male	0.0677	2
Aidibal	3	20	Male	0.06	1
Aidibal	3	17	Male	0.1861	2
Suaru	3	25	Female	0.0726	2
Suaru	3	9	Male	0.0667	2
Suaru	3	42	Female	0.0607	1
Suaru	3	18	Male	0.0575	1
Suaru	3	51	Female	0.0989	2
Suaru	3	53	Male	0.0683	2
Suaru	3	60	Male	0.0789	2
Suaru	3	64	Female	0.0652	1
Suaru	3	11	Male	0.0585	1
Suaru	3	59	Male	0.0791	2
Suaru	3	17	Male	0.0544	1
Suaru	3	45	Female	0.3937	2
Suaru	3	23	Male	0.096	2
Suaru	3	42	Male	0.0604	1
Suaru	3	55	Female	0.0708	2
Suaru	3	14	Female	0.0713	2
Suaru	3	16	Female	0.1006	2
Suaru	3	34	Female	0.0603	1
Suaru	3	26	Female	0.0641	1
Suaru	3	12	Female	0.0641	1
Suaru	3	42	Male	0.0542	1
Suaru	3	28	Male	0.09	2
Suaru	3	32	Male	0.0762	2
Suaru	3	53	Male	0.0875	2
Suaru	3	33	Male	0.0746	2
Suaru	3	47	Female	0.0696	2
Suaru	3	16	Female	0.0562	1
Suaru	3	34	Male	0.0867	2
Suaru	3	25	Female	0.0752	2
Suaru	3	26	Male	0.0807	2
Suaru	3	36	Female	0.0537	1
Suaru	3	19	Male	0.0603	1
Suaru	3	16	Female	0.0782	2
Suaru	3	16	Female	0.0617	1
Suaru	3	40	Male	0.6378	2
Suaru	3	51	Male	0.0683	2
Wangor	3	58	Male	0.0588	1
Wangor	3	10	Male	0.0695	2
Wangor	3	12	Male	0.0661	1
Wangor	3	11	Male	0.0972	2
Wangor	3	17	Female	0.0749	2
Wangor	3	10	Male	0.0611	1
Wangor	3	52	Male	0.0643	1
Wangor	3	8	Male	0.0699	2
Wangor	3	33	Female	0.11	2
Wangor	3	66	Male	0.4771	2
Lilau	3	8	Male	0.0586	1
Lilau	3	32	Female	0.0989	2
Bonaputa	3	50	Male	0.0791	2
Lilau	3	23	Female	0.0672	2
Lilau	3	8	Female	0.0569	1
Lilau	3	10	Female	0.1126	2
Lilau	3	38	Female	0.0589	1
Lilau	3	10	Female	0.0628	1
Bonaputa	3	67	Male	0.056	1
Bonaputa	3	29	Male	0.0537	1
Lilau	3	40	Male	0.0521	1
Lilau	3	6	Male	0.0606	1
Lilau	3	11	Male	0.0662	1
Lilau	3	14	Male	0.0761	2
Lilau	3	11	Male	0.0672	2
Lilau	3	39	Female	0.0735	2
Lilau	3	20	Male	0.0636	1
Babangawa	2	56	Female	0.0506	1
Babangawa	2	38	Male	0.0557	1
Babangawa	2	59	Male	0.0716	2
Babangawa	2	54	Female	0.0633	1
Babangawa	2	75	Female	0.067	2
Babangawa	2	23	Female	0.052	1
Babangawa	2	33	Male	0.0673	2
Babangawa	2	28	Male	0.0625	1
Babangawa	2	22	Male	0.0575	1
Babangawa	2	55	Male	0.0707	2
Babangawa	2	34	Male	0.0596	1
Bom	2	44	Male	0.0673	2
Bom	2	29	Male	0.0526	1
Bom	2	10	Male	0.0598	1
Bom	2	17	Male	0.0591	1
Bom	2	37	Female	0.0705	2
Bom	2	32	Male	0.0582	1
Bimat	2	46	Male	0.112	2
Bimat	2	25	Male	0.0491	1
Bimat	2	9	Male	0.0606	1
Bimat	2	31	Male	0.0712	2
Bimat	2	51	Male	0.0619	1
Yambayamba	2	9	Female	0.0641	1
Bimat	2	14	Female	0.064	1
Bimat	2	48	Female	0.0636	1
Vidaro	3	46	Male	0.0619	1
Vidaro	3	33	Female	0.0572	1
Vidaro	3	13	Female	0.0496	1
Vidaro	3	29	Female	0.0693	2
Vidaro	3	13	Male	0.0491	1
Bimat	2	48	Male	0.0539	1
Vidaro	3	12	Male	0.0781	2
Vidaro	3	45	Male	0.117	2
Bimat	2	17	Male	0.0631	1
Bimat	2	59	Male	0.0807	2
Vidaro	3	14	Male	0.0571	1
Vidaro	3	9	Male	0.0517	1
Bimat	2	15	Female	0.0974	2
Bimat	2	51	Female	0.0726	2
Vidaro	3	8	Female	0.055	1
Vidaro	3	17	Female	0.0471	1
Bimat	2	55	Female	0.0722	2
Vidaro	3	14	Male	0.0511	1
Bimat	2	12	Female	0.0749	2
Bimat	2	34	Male	0.0582	1
Vidaro	3	12	Male	0.0543	1
Bimat	2	57	Male	0.0564	1
Vidaro	3	44	Female	0.0668	2
Bimat	2	33	Male	0.077	2
Vidaro	3	8	Male	0.0533	1
Bimat	2	26	Male	0.1503	2
Vidaro	3	40	Female	0.0544	1
Vidaro	3	57	Female	0.0716	2
Vidaro	3	34	Male	0.429	2
Vidaro	3	11	Female	0.0528	1
Vidaro	3	9	Female	0.0493	1
Bimat	2	46	Male	0.1271	2
Bimat	2	38	Female	0.0703	2
Bimat	2	33	Male	0.054	1
Bimat	2	14	Male	0.0715	2
Bimat	2	20	Female	0.0747	2
Bimat	2	44	Female	0.0734	2
Vidaro	3	13	Female	0.0488	1
Vidaro	3	8	Female	0.0606	1
Bimat	2	52	Male	0.0601	1
Bimat	2	13	Male	0.0514	1
Vidaro	3	41	Male	0.0558	1
Bimat	2	46	Female	0.0511	1
Yambayamba	2	9	Male	0.0521	1
Bimat	2	17	Male	0.1038	2
Bimat	2	50	Male	0.0588	1
Bimat	2	50	Female	0.2404	2
Bimat	2	26	Female	0.0606	1
Yambayamba	2	33	Male	0.0528	1
Bimat	2	11	Male	0.0595	1
Bimat	2	60	Female	0.058	1
Bimat	2	15	Female	0.0711	2
Lilau	3	6	Male	0.1319	2
Bimat	2	39	Female	0.056	1
Yambayamba	2	6	Male	0.0532	1
Bimat	2	9	Female	0.068	2
Bimat	2	12	Female	0.068	2
Bimat	2	40	Male	0.0675	2
Bimat	2	45	Female	0.0619	1
Bimat	2	43	Male	0.0601	1
Bimat	2	28	Male	0.0514	1
Bimat	2	8	Male	0.0617	1
Vidaro	3	10	Female	0.0485	1
Vidaro	3	14	Female	0.0483	1
Vidaro	3	13	Female	0.0559	1
Vidaro	3	8	Female	0.0601	1
Vidaro	3	51	Male	0.0538	1
Moap	2	28	Female	0.0484	1
Moap	2	46	Female	0.0681	2
Moap	2	51	Male	0.0593	1
Vidaro	3	24	Female	0.06	1
Vidaro	3	6	Male	0.0476	1
Vidaro	3	13	Male	0.0468	1
Vidaro	3	17	Male	0.0595	1
Vidaro	3	59	Female	0.0528	1
Vidaro	3	37	Female	0.0491	1
Moap	2	54	Male	0.0754	2
Moap	2	26	Male	0.089	2
Moap	2	25	Male	0.0478	1
Vidaro	3	32	Female	0.055	1
Vidaro	3	42	Male	0.0665	2
Vidaro	3	13	Female	0.0471	1
Vidaro	3	19	Male	0.0517	1
Vidaro	3	17	Male	0.0549	1
Vidaro	3	39	Female	0.063	1
Vidaro	3	11	Female	0.056	1
Vidaro	3	34	Male	0.0581	1
Vidaro	3	34	Female	0.0485	1
Vidaro	3	14	Female	0.06	1
Vidaro	3	12	Female	0.0534	1
Vidaro	3	8	Male	0.0529	1
Vidaro	3	45	Male	0.067	2
Vidaro	3	25	Female	0.0672	2
Vidaro	3	42	Male	0.052	1
Vidaro	3	25	Male	0.0555	1
Siriar	2	43	Female	0.0881	2
Vidaro	3	8	Male	0.0661	1
Siriar	2	45	Male	0.0485	1
Siriar	2	9	Female	0.0539	1
Siriar	2	49	Female	0.059	1
Siriar	2	59	Male	0.0475	1
Kalelat	3	36	Male	0.0919	2
Kalelat	3	28	Male	0.0538	1
Kalelat	3	23	Male	0.0743	2
Kalelat	3	45	Male	0.051	1
Kalelat	3	25	Male	0.0822	2
Kalelat	3	22	Male	0.1679	2
Kalelat	3	23	Male	0.0669	2
Kalelat	3	18	Male	0.0568	1
Kalelat	3	16	Male	0.0562	1
Kalelat	3	16	Male	0.071	2
Kalelat	3	14	Male	0.0512	1
Kalelat	3	22	Male	0.0505	1
Kalelat	3	19	Male	0.216	2
Kalelat	3	21	Female	0.0529	1
Kalelat	3	11	Female	0.0559	1
Busip	3	26	Female	0.0511	1
Kalelat	3	22	Male	0.1387	2
Ambana	3	50	Male	0.0502	1
Babangawa	2	13	Male	0.0601	1
Babangawa	2	57	Female	0.0667	2
Babangawa	2	10	Male	0.1057	2
Babangawa	2	40	Female	0.0688	2
Busip	3	17	Male	0.0644	1
Babangawa	2	23	Female	0.0604	1
Babangawa	2	17	Female	0.0659	1
Babangawa	2	19	Female	0.0612	1
Babangawa	2	23	Male	0.0568	1
Babangawa	2	10	Male	0.0638	1
Babangawa	2	20	Female	0.0712	2
Babangawa	2	14	Male	0.0529	1
Babangawa	2	53	Female	0.0705	2
Babangawa	2	18	Female	0.0595	1
Babangawa	2	16	Female	0.0682	2
Kalelat	3	28	Male	0.0586	1
Kalelat	3	26	Male	0.0715	2
Babangawa	2	21	Male	0.0926	2
Babangawa	2	16	Male	0.0634	1
Babangawa	2	15	Female	0.0575	1
Babangawa	2	14	Male	0.0521	1
Kalelat	3	69	Male	0.0458	1
Babangawa	2	42	Male	0.0831	2
Kalelat	3	58	Female	0.0703	2
Babangawa	2	48	Male	0.058	1
Masavura	2	17	Female	0.0491	1
Vidaro	3	11	Female	0.0607	1
Vidaro	3	41	Female	0.0621	1
Vidaro	3	42	Female	0.0514	1
Masavura	2	6	Male	0.0478	1
Masavura	2	26	Female	0.0594	1
Masavura	2	14	Female	0.0464	1
Babangawa	2	16	Male	0.0659	1
Masavura	2	54	Male	0.0481	1
Masavura	2	61	Male	0.0604	1
Masavura	2	54	Female	0.0546	1
Masavura	2	31	Male	0.0492	1
Masavura	2	24	Male	0.0486	1
Dalua	2	33	Female	0.4786	2
Dalua	2	16	Male	1.7367	2
Aidibal	3	11	Female	0.0916	2
Tobenam	2	12	Female	0.3442	2
Tobenam	2	34	Female	0.3334	2
Suaru	3	7	Male	0.0915	2
Lilau	3	17	Female	0.1403	2
Masaura	2	10	Female	0.4205	2
Babangawa	2	19	Male	0.0729	2

## Sheet: Paired
Village	Arm	Age	Gender	NIE ELISA baseline OD	NIE results	NIE ELISA 1 year OD	NIE results
Kabak	2	49	Male	0.1337	2	0.1135	2
Kabak	2	38	Male	0.0626	1	0.0735	2
kabak	2	38	Male	0.0536	1	0.0511	1
kabak	2	55	Male	0.0692	2	0.0619	1
kabak	2	22	Male	0.0669	2	0.0599	1
kabak	2	38	Male	0.0591	1	0.0544	1
Dalua	2	35	Female	0.1248	2	0.0828	2
Dalua	2	5	Male	0.0687	2	0.1013	2
Dalua	2	35	Male	0.176	2	0.1507	2
Dalua	2	62	Male	0.1512	2	0.1138	2
Dalua	2	32	Male	0.0871	2	0.0775	2
Dalua	2	67	Male	0.0848	2	0.0676	2
Dalua	2	45	Female	0.11	2	0.084	2
Dalua	2	31	Female	0.1066	2	0.0821	2
Dalua	2	35	Female	0.059	1	0.0748	2
Dalua	2	39	Female	0.0837	2	0.0762	2
Dalua	2	12	Female	0.0751	2	0.0823	2
Dalua	2	45	Male	0.1197	2	0.0823	2
Dalua	2	44	Female	0.0936	2	0.0804	2
Dalua	2	15	Male	0.7509	2	0.0822	2
Dalua	2	12	Female	0.0775	2	0.1024	2
Dalua	2	42	Male	0.322	2	0.3813	2
Dalua	2	19	Female	0.0782	2	0.0831	2
Dalua	2	32	Male	0.3719	2	0.4134	2
Dalua	2	34	Female	0.1495	2	0.1211	2
Dalua	2	16	Female	0.1065	2	0.0839	2
Dalua	2	32	Male	0.067	2	0.0639	1
Dalua	2	23	Female	0.0719	2	0.0628	1
Dalua	2	14	female	0.0858	2	0.1512	2
Dalua	2	13	female	1.9106	2	1.171	2
Dalua	2	25	female	0.106	2	0.0812	2
Dalua	2	17	Female	0.0861	2	0.0704	2
Dalua	2	69	Male	0.7921	2	0.6578	2
Dalua	2	32	Male	0.1657	2	0.1253	2
Dalua	2	33	Female	0.0952	2	0.0867	2
Dalua	2	17	Male	0.0906	2	0.071	2
Dalua	2	41	Male	0.0913	2	0.084	2
Dalua	2	33	Female	0.5238	2	0.337	2
Dalua	2	33	Male	0.1712	2	0.2505	2
Dalua	2	42	Male	0.1004	2	0.1536	2
Dalua	2	26	Female	0.3424	2	0.4469	2
Dalua	2	48	Female	0.083	2	0.0672	2
Dalua	2	37	Female	0.0668	2	0.072	2
Dalua	2	32	Male	0.6034	2	0.6739	2
Dalua	2	28	Female	0.0806	2	0.0807	2
Dalua	2	30	Male	0.1182	2	0.1856	2
Dalua	2	37	Male	0.1484	2	0.1088	2
Dalua	2	41	Male	0.1559	2	0.1182	2
Dalua	2	29	Female	0.0971	2	0.0816	2
Dalua	2	38	Male	0.1017	2	0.0862	2
Dugumor	2	7	Female	0.0611	1	0.0582	1
Dugumor	2	27	Male	0.0595	1	0.0593	1
Dugumor	2	53	Male	0.0785	2	0.081	2
Dugumor	2	53	Male	0.0628	1	0.0648	1
Dugumor	2	48	Male	0.1363	2	0.2944	2
Dugumor	2	22	Female	0.0699	2	0.077	2
Dugumor	2	66	Male	0.0671	2	0.0538	1
Dugumor	2	20	Male	0.0935	2	0.1033	2
Dugumor	2	37	Female	0.1061	2	0.0705	2
Dugumor	2	56	Male	0.0656	1	0.0769	2
Dugumor	2	28	Male	0.0705	2	0.0585	1
Dugumor	2	37	Female	0.0796	2	0.0574	1
Dugumor	2	61	Male	0.1247	2	0.1037	2
Dugumor	2	34	Male	0.0895	2	0.1291	2
Kaukambar	2	40	Male	0.0753	2	0.0894	2
kaukambar	2	68	Male	0.0706	2	0.074	2
kaukambar	2	10	Female	0.0529	1	0.0567	1
kaukambar	2	15	Male	0.0823	2	0.067	2
kaukambar	2	60	Female	0.0551	1	0.0505	1
Tobenam	2	46	Female	0.0759	2	0.0668	2
tobenam	2	34	Female	0.0596	1	0.0516	1
Tobenam	2	22	Male	0.053	1	0.0557	1
Tobenam	2	25	Male	0.0642	1	0.059	1
tobenam	2	29	Male	0.0693	2	0.0594	1
Tobenam	2	32	Male	0.0637	1	0.0549	1
Aidibal	3	59	Female	0.2057	2	0.1011	2
Aidibal	3	42	Male	0.1064	2	0.0875	2
Aidibal	3	46	Male	0.106	2	0.1254	2
Aidibal	3	53	Male	0.0705	2	0.0538	1
Aidibal	3	23	Male	0.0688	2	0.0577	1
Aidibal	3	13	Male	0.0929	2	0.0578	1
Aidibal	3	45	Female	0.0912	2	0.0554	1
Aidibal	3	26	Male	0.1269	2	0.0607	1
Aidibal	3	29	Male	0.0838	2	0.0783	2
Aidibal	3	72	Male	0.071	2	0.0557	1
Aidibal	3	60	Female	0.1224	2	0.0642	1
Aidibal	3	17	Female	0.0701	2	0.0549	1
Aidibal	3	52	Male	0.1236	2	0.064	1
Aidibal	3	47	Male	0.1021	2	0.0568	1
Aidibal	3	36	Male	0.0792	2	0.0576	1
Aidibal	3	47	Male	0.0827	2	0.0614	1
Aidibal	3	35	Male	0.0865	2	0.0794	2
Aidibal	3	33	Male	0.0764	2	0.0573	1
Aidibal	3	32	Male	0.0824	2	0.0759	2
Aidibal	3	54	Female	0.0774	2	0.0511	1
Aidibal	3	47	Male	0.0952	2	0.0618	1
Aidibal	3	46	Female	0.0933	2	0.0541	1
Aidibal	3	38	Male	0.2485	2	0.0589	1
Aidibal	3	65	Female	0.4905	2	0.4565	2
Aidibal	3	25	Female	0.0821	2	0.0609	1
Aidibal	3	68	Male	0.3715	2	0.3378	2
Aidibal	3	66	Female	0.1613	2	0.0666	2
Aidibal	3	31	Male	0.0879	2	0.0531	1
Aidibal	3	39	Male	0.1244	2	0.0746	2
Aidibal	3	21	Male	0.0619	1	0.0553	1
Aidibal	3	43	Male	0.1317	2	0.1473	2
Aidibal	3	54	Male	0.0802	2	0.0541	1
Aidibal	3	14	Male	0.1144	2	0.0615	1
Aidibal	3	53	Male	0.2208	2	0.073	2
Aidibal	3	40	Male	0.0905	2	0.066	1
Aidibal	3	28	Female	0.2255	2	0.0794	2
Aidibal	3	49	Male	0.0597	1	0.049	1
Aidibal	3	60	Female	1.4927	2	0.399	2
Aidibal	3	23	Male	0.1141	2	0.0498	1
Aidibal	3	53	Male	0.114	2	0.0679	2
Aidibal	3	21	Male	0.0682	2	0.0594	1
Aidibal	3	63	Male	0.069	2	0.0679	2
Aidibal	3	78	Male	0.1936	2	0.1106	2
Aidibal	3	34	Male	0.0909	2	0.0822	2
Aidibal	3	47	Male	0.0607	1	0.0697	2
Aidibal	3	31	Female	0.0874	2	0.0592	1
Aidibal	3	17	Female	0.068	2	0.0538	1
Aidibal	3	49	Male	0.1314	2	0.0747	2
Aidibal	3	14	Female	0.2661	2	0.0857	2
Aidibal	3	58	Female	0.0928	2	0.0591	1
Aidibal	3	70	Male	0.1351	2	0.272	2
Aidibal	3	33	Male	0.1893	2	0.0662	1
Aidibal	3	25	Male	0.7766	2	0.2193	2
Aidibal	3	69	Female	0.1477	2	0.1641	2
Aidibal	3	32	Male	0.0634	1	0.0499	1
Aidibal	3	45	Male	0.1292	2	0.0644	1
Aidibal	3	37	Female	0.1481	2	0.0738	2
Aidibal	3	25	Female	0.0819	2	0.0525	1
Aidibal	3	36	Male	0.0627	1	0.0498	1
Aidibal	3	36	Female	0.0857	2	0.0553	1
Aidibal	3	55	Male	0.2704	2	0.083	2
Aidibal	3	29	Male	0.2093	2	0.0631	1
Aidibal	3	57	Female	0.1589	2	0.0782	2
Aidibal	3	26	Female	0.1222	2	0.0525	1
Aidibal	3	38	Male	0.21	2	0.0923	2
Aidibal	3	22	Male	0.1402	2	0.0677	2
Aidibal	3	20	Male	0.0793	2	0.06	1
Aidibal	3	17	Male	0.4332	2	0.1861	2
Suaru	3	25	Female	0.1605	2	0.0726	2
Suaru	3	9	Male	0.0902	2	0.0667	2
Suaru	3	42	Female	0.0778	2	0.0607	1
Suaru	3	18	Male	0.0741	2	0.0575	1
Suaru	3	51	Female	0.089	2	0.0989	2
Suaru	3	53	Male	0.1998	2	0.0683	2
Suaru	3	60	Male	0.1089	2	0.0789	2
Suaru	3	64	Female	0.0992	2	0.0652	1
Suaru	3	11	Male	0.0801	2	0.0585	1
Suaru	3	59	Male	0.0859	2	0.0791	2
Suaru	3	17	Male	0.0748	2	0.0544	1
Suaru	3	45	Female	0.73	2	0.3937	2
Suaru	3	23	Male	0.1162	2	0.096	2
Suaru	3	42	Male	0.0696	2	0.0604	1
Suaru	3	55	Female	0.0765	2	0.0708	2
Suaru	3	14	Female	0.1156	2	0.0713	2
Suaru	3	16	Female	0.0799	2	0.1006	2
Suaru	3	34	Female	0.0697	2	0.0603	1
Suaru	3	26	Female	0.0612	1	0.0641	1
Suaru	3	12	Female	0.0887	2	0.0641	1
Suaru	3	42	Male	0.0712	2	0.0542	1
Suaru	3	28	Male	0.0952	2	0.09	2
Suaru	3	32	Male	0.1234	2	0.0762	2
Suaru	3	53	Male	0.3486	2	0.0875	2
Suaru	3	33	Male	0.0698	2	0.0746	2
Suaru	3	47	Female	0.0888	2	0.0696	2
Suaru	3	16	Female	0.0672	2	0.0562	1
Suaru	3	34	Male	0.0583	1	0.0867	2
Suaru	3	25	Female	0.0872	2	0.0752	2
Suaru	3	26	Male	0.109	2	0.0807	2
Suaru	3	36	Female	0.0709	2	0.0537	1
Suaru	3	19	Male	0.0655	1	0.0603	1
Suaru	3	16	Female	0.0798	2	0.0782	2
Suaru	3	16	Female	0.0746	2	0.0617	1
Suaru	3	40	Male	0.8942	2	0.6378	2
Suaru	3	51	Male	0.059	1	0.0683	2
Wangor	3	58	Male	0.0525	1	0.0588	1
Wangor	3	10	Male	0.0717	2	0.0695	2
Wangor	3	12	Male	0.0789	2	0.0661	1
Wangor	3	11	Male	0.0701	2	0.0972	2
Wangor	3	17	Female	0.0691	2	0.0749	2
Wangor	3	10	Male	0.0597	1	0.0611	1
Wangor	3	52	Male	0.0583	1	0.0643	1
Wangor	3	8	Male	0.0496	1	0.0699	2
Wangor	3	33	Female	0.1047	2	0.11	2
Wangor	3	66	Male	0.4904	2	0.4771	2
Lilau	3	8	Male	0.0523	1	0.0586	1
Lilau	3	32	Female	0.078	2	0.0989	2
Bonaputa	3	50	Male	0.0906	2	0.0791	2
Lilau	3	23	Female	0.066	1	0.0672	2
Lilau	3	8	Female	0.0531	1	0.0569	1
Lilau	3	10	Female	0.1094	2	0.1126	2
Lilau	3	38	Female	0.0776	2	0.0589	1
Lilau	3	10	Female	0.0669	2	0.0628	1
Bonaputa	3	67	Male	0.0549	1	0.056	1
Bonaputa	3	29	Male	0.0523	1	0.0537	1
Lilau	3	40	Male	0.0466	1	0.0521	1
Lilau	3	6	Male	0.0528	1	0.0606	1
Lilau	3	11	Male	0.0715	2	0.0662	1
Lilau	3	14	Male	0.064	1	0.0761	2
Lilau	3	11	Male	0.0621	1	0.0672	2
Lilau	3	39	Female	0.06	1	0.0735	2
Lilau	3	20	Male	0.0584	1	0.0636	1
Babangawa	2	56	Female	0.0574	1	0.0506	1
Babangawa	2	38	Male	0.0566	1	0.0557	1
Babangawa	2	59	Male	0.071	2	0.0716	2
Babangawa	2	54	Female	0.0654	1	0.0633	1
Babangawa	2	75	Female	0.0532	1	0.067	2
Babangawa	2	23	Female	0.0965	2	0.052	1
Babangawa	2	33	Male	0.0686	2	0.0673	2
Babangawa	2	28	Male	0.0614	1	0.0625	1
Babangawa	2	22	Male	0.0609	1	0.0575	1
Babangawa	2	55	Male	0.0569	1	0.0707	2
Babangawa	2	34	Male	0.0644	1	0.0596	1
Bom	2	44	Male	0.0602	1	0.0673	2
Bom	2	29	Male	0.0556	1	0.0526	1
Bom	2	10	Male	0.0648	1	0.0598	1
Bom	2	17	Male	0.0647	1	0.0591	1
Bom	2	37	Female	0.0733	2	0.0705	2
Bom	2	32	Male	0.0599	1	0.0582	1
Bimat	2	46	Male	0.2353	2	0.112	2
Bimat	2	25	Male	0.0458	1	0.0491	1
Bimat	2	9	Male	0.0496	1	0.0606	1
Bimat	2	31	Male	0.0499	1	0.0712	2
Bimat	2	51	Male	0.0495	1	0.0619	1
Yambayamba	2	9	Female	0.0498	1	0.0641	1
Bimat	2	14	Female	0.056	1	0.064	1
Bimat	2	48	Female	0.0495	1	0.0636	1
Vidaro	3	46	Male	0.0914	2	0.0619	1
Vidaro	3	33	Female	0.0657	1	0.0572	1
Vidaro	3	13	Female	0.0649	1	0.0496	1
Vidaro	3	29	Female	0.1036	2	0.0693	2
Vidaro	3	13	Male	0.0583	1	0.0491	1
Bimat	2	48	Male	0.0459	1	0.0539	1
Vidaro	3	12	Male	0.065	1	0.0781	2
Vidaro	3	45	Male	0.188	2	0.117	2
Bimat	2	17	Male	0.0759	2	0.0631	1
Bimat	2	59	Male	0.0666	2	0.0807	2
Vidaro	3	14	Male	0.0714	2	0.0571	1
Vidaro	3	9	Male	0.0525	1	0.0517	1
Bimat	2	15	Female	0.0548	1	0.0974	2
Bimat	2	51	Female	0.076	2	0.0726	2
Vidaro	3	8	Female	0.0534	1	0.055	1
Vidaro	3	17	Female	0.0671	2	0.0471	1
Bimat	2	55	Female	0.0709	2	0.0722	2
Vidaro	3	14	Male	0.051	1	0.0511	1
Bimat	2	12	Female	0.0538	1	0.0749	2
Bimat	2	34	Male	0.0488	1	0.0582	1
Vidaro	3	12	Male	0.0697	2	0.0543	1
Bimat	2	57	Male	0.0443	1	0.0564	1
Vidaro	3	44	Female	0.0585	1	0.0668	2
Bimat	2	33	Male	0.0629	1	0.077	2
Vidaro	3	8	Male	0.0659	1	0.0533	1
Bimat	2	26	Male	0.3875	2	0.1503	2
Vidaro	3	40	Female	0.0603	1	0.0544	1
Vidaro	3	57	Female	0.0696	2	0.0716	2
Vidaro	3	34	Male	0.6974	2	0.429	2
Vidaro	3	11	Female	0.0624	1	0.0528	1
Vidaro	3	9	Female	0.0671	2	0.0493	1
Bimat	2	46	Male	0.0625	1	0.1271	2
Bimat	2	38	Female	0.0519	1	0.0703	2
Bimat	2	33	Male	0.053	1	0.054	1
Bimat	2	14	Male	0.0483	1	0.0715	2
Bimat	2	20	Female	0.0644	1	0.0747	2
Bimat	2	44	Female	0.0678	2	0.0734	2
Vidaro	3	13	Female	0.0519	1	0.0488	1
Vidaro	3	8	Female	0.081	2	0.0606	1
Bimat	2	52	Male	0.0491	1	0.0601	1
Bimat	2	13	Male	0.0523	1	0.0514	1
Vidaro	3	41	Male	0.0595	1	0.0558	1
Bimat	2	46	Female	0.0558	1	0.0511	1
Yambayamba	2	9	Male	0.048	1	0.0521	1
Bimat	2	17	Male	0.0659	1	0.1038	2
Bimat	2	50	Male	0.0541	1	0.0588	1
Bimat	2	50	Female	0.082	2	0.2404	2
Bimat	2	26	Female	0.0577	1	0.0606	1
Yambayamba	2	33	Male	0.051	1	0.0528	1
Bimat	2	11	Male	0.06	1	0.0595	1
Bimat	2	60	Female	0.0493	1	0.058	1
Bimat	2	15	Female	0.063	1	0.0711	2
Lilau	3	6	Male	0.2654	2	0.1319	2
Bimat	2	39	Female	0.0595	1	0.056	1
Yambayamba	2	6	Male	0.0785	2	0.0532	1
Bimat	2	9	Female	0.0655	1	0.068	2
Bimat	2	12	Female	0.0686	2	0.068	2
Bimat	2	40	Male	0.0565	1	0.0675	2
Bimat	2	45	Female	0.0682	2	0.0619	1
Bimat	2	43	Male	0.051	1	0.0601	1
Bimat	2	28	Male	0.0631	1	0.0514	1
Bimat	2	8	Male	0.069	2	0.0617	1
Vidaro	3	10	Female	0.0533	1	0.0485	1
Vidaro	3	14	Female	0.0569	1	0.0483	1
Vidaro	3	13	Female	0.0591	1	0.0559	1
Vidaro	3	8	Female	0.0705	2	0.0601	1
Vidaro	3	51	Male	0.0554	1	0.0538	1
Moap	2	28	Female	0.063	1	0.0484	1
Moap	2	46	Female	0.0627	1	0.0681	2
Moap	2	51	Male	0.0773	2	0.0593	1
Vidaro	3	24	Female	0.0803	2	0.06	1
Vidaro	3	6	Male	0.0667	2	0.0476	1
Vidaro	3	13	Male	0.0561	1	0.0468	1
Vidaro	3	17	Male	0.0644	1	0.0595	1
Vidaro	3	59	Female	0.0767	2	0.0528	1
Vidaro	3	37	Female	0.0545	1	0.0491	1
Moap	2	54	Male	0.0813	2	0.0754	2
Moap	2	26	Male	0.0911	2	0.089	2
Moap	2	25	Male	0.0574	1	0.0478	1
Vidaro	3	32	Female	0.0692	2	0.055	1
Vidaro	3	42	Male	0.0611	1	0.0665	2
Vidaro	3	13	Female	0.0628	1	0.0471	1
Vidaro	3	19	Male	0.057	1	0.0517	1
Vidaro	3	17	Male	0.0556	1	0.0549	1
Vidaro	3	39	Female	0.0635	1	0.063	1
Vidaro	3	11	Female	0.0599	1	0.056	1
Vidaro	3	34	Male	0.0678	2	0.0581	1
Vidaro	3	34	Female	0.0589	1	0.0485	1
Vidaro	3	14	Female	0.0747	2	0.06	1
Vidaro	3	12	Female	0.0665	2	0.0534	1
Vidaro	3	8	Male	0.0632	1	0.0529	1
Vidaro	3	45	Male	0.0721	2	0.067	2
Vidaro	3	25	Female	0.1371	2	0.0672	2
Vidaro	3	42	Male	0.067	2	0.052	1
Vidaro	3	25	Male	0.08	2	0.0555	1
Siriar	2	43	Female	0.0653	1	0.0881	2
Vidaro	3	8	Male	0.0754	2	0.0661	1
Siriar	2	45	Male	0.0503	1	0.0485	1
Siriar	2	9	Female	0.0539	1	0.0539	1
Siriar	2	49	Female	0.0659	1	0.059	1
Siriar	2	59	Male	0.0607	1	0.0475	1
Kalelat	3	36	Male	0.0764	2	0.0919	2
Kalelat	3	28	Male	0.0606	1	0.0538	1
Kalelat	3	23	Male	0.082	2	0.0743	2
Kalelat	3	45	Male	0.0509	1	0.051	1
Kalelat	3	25	Male	0.0738	2	0.0822	2
Kalelat	3	22	Male	0.1893	2	0.1679	2
Kalelat	3	23	Male	0.11	2	0.0669	2
Kalelat	3	18	Male	0.065	1	0.0568	1
Kalelat	3	16	Male	0.0821	2	0.0562	1
Kalelat	3	16	Male	0.0645	1	0.071	2
Kalelat	3	14	Male	0.0689	2	0.0512	1
Kalelat	3	22	Male	0.059	1	0.0505	1
Kalelat	3	19	Male	1.0131	2	0.216	2
Kalelat	3	21	Female	0.0601	1	0.0529	1
Kalelat	3	11	Female	0.0553	1	0.0559	1
Busip	3	26	Female	0.0601	1	0.0511	1
Kalelat	3	22	Male	0.2287	2	0.1387	2
Ambana	3	50	Male	0.0552	1	0.0502	1
Babangawa	2	13	Male	0.0711	2	0.0601	1
Babangawa	2	57	Female	0.0783	2	0.0667	2
Babangawa	2	10	Male	0.0787	2	0.1057	2
Babangawa	2	40	Female	0.0816	2	0.0688	2
Busip	3	17	Male	0.0618	1	0.0644	1
Babangawa	2	23	Female	0.0608	1	0.0604	1
Babangawa	2	17	Female	0.0536	1	0.0659	1
Babangawa	2	19	Female	0.061	1	0.0612	1
Babangawa	2	23	Male	0.0601	1	0.0568	1
Babangawa	2	10	Male	0.0631	1	0.0638	1
Babangawa	2	20	Female	0.0771	2	0.0712	2
Babangawa	2	14	Male	0.0566	1	0.0529	1
Babangawa	2	53	Female	0.0595	1	0.0705	2
Babangawa	2	18	Female	0.0739	2	0.0595	1
Babangawa	2	16	Female	0.0779	2	0.0682	2
Kalelat	3	28	Male	0.0668	2	0.0586	1
Kalelat	3	26	Male	0.0725	2	0.0715	2
Babangawa	2	21	Male	0.2153	2	0.0926	2
Babangawa	2	16	Male	0.0631	1	0.0634	1
Babangawa	2	15	Female	0.0682	2	0.0575	1
Babangawa	2	14	Male	0.0564	1	0.0521	1
Kalelat	3	69	Male	0.0563	1	0.0458	1
Babangawa	2	42	Male	0.0913	2	0.0831	2
Kalelat	3	58	Female	0.0892	2	0.0703	2
Babangawa	2	48	Male	0.0612	1	0.058	1
Masavura	2	17	Female	0.0463	1	0.0491	1
Vidaro	3	11	Female	0.054	1	0.0607	1
Vidaro	3	41	Female	0.0846	2	0.0621	1
Vidaro	3	42	Female	0.0483	1	0.0514	1
Masavura	2	6	Male	0.0662	1	0.0478	1
Masavura	2	26	Female	0.1196	2	0.0594	1
Masavura	2	14	Female	0.0666	2	0.0464	1
Babangawa	2	16	Male	0.1256	2	0.0659	1
Masavura	2	54	Male	0.0498	1	0.0481	1
Masavura	2	61	Male	0.1073	2	0.0604	1
Masavura	2	54	Female	0.0722	2	0.0546	1
Masavura	2	31	Male	0.0593	1	0.0492	1
Masavura	2	24	Male	0.0505	1	0.0486	1

## Sheet: Unpaired
Village	Arm	Age	Gender	NIE ELISA baseline OD	NIE results	NIE ELISA 1 year OD	NIE results
Dalua	2	33	Female			0.4786	2
Dalua	2	16	Male			1.7367	2
Aidibal	3	11	Female			0.0916	2
Tobenam	2	12	Female			0.3442	2
Tobenam	2	34	Female			0.3334	2
Suaru	3	7	Male			0.0915	2
Lilau	3	17	Female			0.1403	2
Masaura	2	10	Female			0.4205	2
Babangawa	2	19	Male			0.0729	2
Dalua	2	32	Female	0.1022	2
Dalua	2	15	Male	0.0759	2
Dalua	2	35	Male	0.2313	2
Dalua	2	21	Male	0.1611	2
Dalua	2	9	Female	0.0716	2
Dalua	2	58	Male	0.0901	2
Dalua	2	12	Female	0.1002	2
Dalua	2	39	Female	0.0845	2
Dalua	2	7	Male	0.0857	2
Dalua	2	54	Female	0.1041	2
Dalua	2	6	Male	0.086	2
Dalua	2	11	Male	0.1121	2
Dalua	2	51	Male	0.0911	2
Dalua	2	18	Male	0.0788	2
Dalua	2	31	Male	0.0767	2
Dalua	2	6	Male	0.0914	2
Dalua	2	45	Male	0.1078	2
Dalua	2	17	Male	0.0622	1
Dalua	2	45	Male	0.0681	2
Dalua	2	34	Female	0.0744	2
Dalua	2	40	Female	0.125	2
Dalua	2	36	Female	0.0771	2
Dalua	2	41	Male	0.8182	2
Dalua	2	17	Female	0.1106	2
Dalua	2	58	Male	0.1344	2
Dalua	2	58	Female	0.3352	2
Dalua	2	29	Female	0.0733	2
Dugumor	2	21	Male	0.0685	2
Dugumor	2	17	Male	0.0737	2
Dugumor	2	16	Male	0.1296	2
Dugumor	2	16	Male	0.0605	1
Dugumor	2	22	Male	0.0558	1
Dugumor	2	55	Male	0.0684	2
Dugumor	2	28	Male	0.1363	2
Dugumor	2	20	Male	0.0755	2
Dugumor	2	19	Male	0.1806	2
Dugumor	2	19	Male	0.0679	2
Dugumor	2	44	Male	0.1091	2
Dugumor	2	55	Female	0.0706	2
Dugumor	2	19	Male	0.0696	2
Dugumor	2	19	Male	0.0917	2
Dugumor	2	58	Male	0.0923	2
Dugumor	2	22	Male	0.0692	2
Dugumor	2	17	Male	0.0624	1
Dugumor	2	17	Female	0.0642	1
Dugumor	2	14	Male	0.0732	2
Dugumor	2	34	Female	0.064	1
Dugumor	2	12	Male	0.0691	2
Dugumor	2	17	Female	0.0633	1
Dugumor	2	11	Female	0.1099	2
Dugumor	2	16	Female	0.2393	2
Dugumor	2	14	Male	0.075	2
Dugumor	2	46	Female	0.0803	2
Dugumor	2	32	Female	0.0626	1
Dugumor	2	16	Female	0.0705	2
Dugumor	2	14	Female	0.0926	2
Dugumor	2	11	Female	0.0651	1
Dugumor	2	32	Female	0.0692	2
Dugumor	2	16	Female	0.0698	2
Dugumor	2	49	Male	0.0942	2
Dugumor	2	7	Male	0.0758	2
Dugumor	2	40	Female	1.4221	2
Dugumor	2	6	Female	0.0649	1
Dugumor	2	12	Female	0.0933	2
Dugumor	2	30	Female	0.1438	2
Dugumor	2	7	Male	0.0709	2
Dugumor	2	21	Male	0.0758	2
Dugumor	2	16	Female	0.0643	1
Dugumor	2	5	Female	0.0792	2
Dugumor	2	14	Male	0.0868	2
Dugumor	2	9	Male	0.1396	2
Dugumor	2	25	Male	0.0694	2
Dugumor	2	41	Female	0.1053	2
Dugumor	2	49	Female	0.0971	2
Dugumor	2	44	Female	0.2041	2
Dugumor	2	6	Male	0.096	2
Dugumor	2	31	Male	0.0689	2
Dugumor	2	39	Male	0.0746	2
Dugumor	2	20	Male	0.0744	2
Dugumor	2	34	Female	0.0749	2
Dugumor	2	56	Male	0.0807	2
Dugumor	2	55	Male	0.0702	2
Dugumor	2	54	Female	0.0788	2
kaukambar	2	55	Male	0.0898	2
Aidibal	3	38	Male	0.132	2
Aidibal	3	23	Female	0.0867	2
Aidibal	3	53	Female	0.0974	2
Aidibal	3	13	Female	0.0949	2
Aidibal	3	50	Female	0.0787	2
Aidibal	3	9	Female	0.0875	2
Aidibal	3	16	Female	0.0633	1
Suaru	3	27	Male	0.0929	2
Suaru	3	29	Female	0.2567	2
Suaru	3	13	Female	0.0899	2
Suaru	3	7	Male	0.0805	2
Suaru	3	44	Male	0.0777	2
Suaru	3	21	Male	0.0801	2
Suaru	3	13	Male	0.0878	2
Suaru	3	18	Female	0.1018	2
Suaru	3	37	Female	0.1106	2
Suaru	3	6	Female	0.0621	1
Suaru	3	54	Male	0.1518	2
Suaru	3	20	Male	0.0896	2
Suaru	3	42	Male	0.1647	2
Suaru	3	15	Male	0.0768	2
Suaru	3	55	Female	0.0754	2
Suaru	3	30	Female	0.8681	2
Suaru	3	47	Male	0.0868	2
Suaru	3	45	Male	0.3738	2
Suaru	3	33	Male	0.1642	2
Suaru	3	25	Female	0.2608	2
Suaru	3	7	Male	0.1261	2
Wangor	3	46	Male	0.1209	2
Wangor	3	41	Male	0.0577	1
Wangor	3	10	Male	0.0574	1
Wangor	3	5	Female	0.0588	1
Wangor	3	36	Male	0.0603	1
Wangor	3	27	Female	0.0509	1
Wangor	3	18	Female	0.0543	1
Wangor	3	40	Male	0.2102	2
Wangor	3	31	Female	0.0622	1
Wangor	3	31	Male	0.0806	2
Wangor	3	31	Male	0.0567	1
Wangor	3	13	Female	0.0717	2
Wangor	3	26	Male	0.0619	1
Wangor	3	24	Female	2.7156	2
Lilau	3	6	Female	0.0621	1
Lilau	3	21	Male	0.0824	2
Lilau	3	24	Female	0.0685	2
Bonaputa	3	12	Female	0.0592	1
Bonaputa	3	34	Female	0.0561	1
Lilau	3	42	Male	0.0497	1
Bonaputa	3	37	Male	0.0509	1
Bonaputa	3	44	Female	0.056	1
Yambayamba	2	68	Male	0.0653	1
Bimat	2	55	Male	0.067	2
Vidaro	3	12	Female	0.0805	2
Bimat	2	20	Male	1.2331	2
Vidaro	3	20	Female	0.0776	2
Bimat	2	30	Female	0.0732	2
Bimat	2	18	Male	0.0453	1
Bimat	2	54	Male	0.0535	1
Yambayamba	2	11	Male	0.0549	1
Yambayamba	2	11	Male	0.0684	2
Bimat	2	15	Female	0.1355	2
Yambayamba	2	62	Male	0.0765	2
Bimat	2	52	Female	0.0591	1
Vidaro	3	23	Female	0.0618	1
Vidaro	3	46	Male	0.0695	2
Siriar	2	30	Male	0.0796	2
Vidaro	3	30	Male	0.1365	2
Vidaro	3	48	Male	0.0601	1
Vidaro	3	48	Female	0.0688	2
Siriar	2	20	Male	0.0586	1
Siriar	2	22	Male	0.063	1
Kalelat	3	18	Male	0.0733	2
Kalelat	3	17	Male	0.0538	1
Kalelat	3	18	Female	0.0655	1
Kalelat	3	48	Male	0.0596	1
Busip	3	10	Male	0.0739	2
Busip	3	11	Female	0.0602	1
Busip	3	13	Female	0.0668	2
Busip	3	32	Female	0.0676	2
Busip	3	68	Male	0.068	2
Babangawa	2	18	Male	0.0755	2
Babangawa	2	10	Male	0.0615	1
Babangawa	2	8	Male	0.0701	2
Kalelat	3	39	Male	0.0628	1
Kalelat	3	21	Male	0.1433	2
Kalelat	3	43	Male	0.0739	2
Kalelat	3	7	Male	0.0597	1
Kalelat	3	10	Female	0.058	1
Kalelat	3	13	Male	0.0701	2
Babangawa	2	22	Male	0.0563	1
Kalelat	3	27	Male	0.1075	2
Masavura	2	51	Female	0.0575	1
Masavura	2	59	Male	0.0561	1
Vidaro	3	53	Male	0.0669	2
Masavura	2	39	Female	0.0553	1
Masavura	2	13	Female	0.058	1
Masavura	2	28	Male	0.0485	1
Babangawa	2	34	Male	0.6869	2
Masavura	2	14	Female	0.0718	2
Masavura	2	16	Female	0.0628	1
Masavura	2	48	Male	0.1152	2

## Sheet: Data Dictionary
Data dictionary
Arm
2	DA
3	IDA
NIE results
1	Negative	OD < 0.067
2	Positive	OD ≥ 0.067
MDA BASELINE
1	NO
2	YES
